# Supplementary material for: Identification of potential genetic Loci and polygenic risk model for Budd-Chiari syndrome in Chinese population
Source: iScience. 2023 Jul 11;26(8):107287. doi: 10.1016/j.isci.2023.107287 (PMC10393737; doi:10.1016/j.isci.2023.107287)
Supplement: Table S3. SKAT analysis results, related to Figure 2 [file mmc2.xlsx]

## Sheet: Data
Gene	#Var	SKAT_P	SKATO_P	Burden_P		known BC risk genes.	#Var	SKAT_P	SKATO_P	Burden_P
PRRC2A	43	7.87714e-07	3.8615e-06	0.727021		F5	17	0.487897	0.659547	0.801272
CSNK1E	10	1.24067e-06	4.55118e-06	0.516696		F2	10	0.0410162	0.0713589	0.321033
TPTEP2-CSNK1E	10	1.24067e-06	4.55118e-06	0.516696		JAK2	15	0.00043299	0.00102124	0.9006
KDM6B	15	1.4234e-06	4.1228e-06	0.00441156		PROC	7	0.0358789	0.0580546	0.566053
DHX16	23	3.74313e-06	2.59456e-08	4.37634e-07		PROS1	#N/A	#N/A	#N/A	#N/A
FRMD3	5	8.17907e-06	1.54042e-05	0.434174		SERPINC1	3	0.110024	0.155359	0.114124
ANK2	39	1.07134e-05	3.24054e-05	0.323871		CALR	6	0.354301	0.26351	0.162713
EHMT2	21	1.28698e-05	2.79558e-05	0.822485		MPL	9	0.00353538	0.00470899	0.0336222
CACNA2D3	21	1.47854e-05	4.46399e-05	0.0430238
TTC37	19	1.50046e-05	3.295e-05	0.00785417		JAK2 subnetwork (JAK2 human kinase ARCHS4 coexpression)	#Var	SKAT_P	SKATO_P	Burden_P
ADGRB2	16	1.59623e-05	4.79998e-05	0.123977		P2RY13	4	0.152048	0.139348	0.102934
VAPB	6	1.79902e-05	3.96434e-05	0.0185545		GIT2	10	0.896099	0.871833	0.708893
HIRA	9	2.29494e-05	1.45791e-05	0.000111682		SLFN5	6	0.70599	0.866055	0.765025
KCTD21-AS1	4	2.40171e-05	4.91734e-05	0.00207577		CR1	10	0.000290294	0.000234984	0.00069478
ZNF195	4	2.42341e-05	2.78214e-05	0.000227076		PRKCB	14	0.218749	0.362437	0.680713
ZKSCAN3	5	2.4349e-05	4.1242e-05	0.122048		STAT1	10	0.877242	0.775524	0.567249
SNRPD3	2	2.69687e-05	1.97968e-06	1.87906e-06		ARAP2	19	0.601523	0.667109	0.45567
LAMA5	55	2.73418e-05	7.08463e-05	0.0609021		ZFC3H1	19	0.272494	0.444594	0.910571
EVC	17	2.75416e-05	7.02848e-05	0.368843		SIRPB2	6	0.660546	0.755739	0.56835
SMCHD1	20	2.78722e-05	7.64354e-05	0.0311908		LNPEP	15	0.0389869	0.0716705	0.892027
MAP3K12	6	3.17611e-05	5.74471e-05	0.00266193		KIAA0430	#N/A	#N/A	#N/A	#N/A
AL513190.1	5	3.21045e-05	7.05464e-05	0.00912043		STK4	5	0.335202	0.487246	0.431578
AP001011.1	18	3.69238e-05	7.31089e-05	0.00837338		SMARCA2	25	0.0246847	0.0482387	0.230994
ATF6B	9	3.70414e-05	9.58912e-05	0.0975785		SORL1	36	0.00715065	0.0150144	0.516659
CSNK2B	5	3.7547e-05	8.25266e-05	0.18266		KIAA0040	2	0.434807	0.36706	0.267791
FRRS1L	2	4.05374e-05	5.28802e-05	0.00018487		STX11	2	0.559208	0.419587	0.310447
FAM53B	6	4.31055e-05	9.72827e-05	0.013174		HLA-E	3	0.278356	0.0856355	0.0533597
SIPA1L3	19	4.42254e-05	0.000120887	0.68537		SETX	19	0.479241	0.685532	0.93042
SRC	6	4.47914e-05	0.000111458	0.994003		RNF213	68	0.0397275	0.0674432	0.316314
SNHG28	9	4.87066e-05	6.96964e-05	0.108263		LRRFIP1	15	0.748518	0.794391	0.577197
TRIM52	3	5.10703e-05	4.29492e-05	0.000102868		PLCB2	19	0.439367	0.584154	0.379325
CTC-338M12.4	3	5.10703e-05	4.29492e-05	0.000102868		SPG11	11	0.372045	0.566524	0.370719
LRRC49	10	5.27209e-05	0.00013378	0.724313		CYTH1	10	0.656145	0.279058	0.166452
WDR11	16	5.28137e-05	0.000132652	0.646713
LRRC4C	5	5.508e-05	8.90133e-06	6.33144e-06
AL671883.2	5	5.7008e-05	9.71308e-05	0.0979055
LENG9	6	5.88797e-05	0.000126368	0.0474102
EHMT2-AS1	10	5.99492e-05	0.00015203	0.0684786
SUCO	8	6.27209e-05	0.000150583	0.912392
PFDN5	5	6.60463e-05	0.000128555	0.0226347
CPEB1-AS1	14	7.19697e-05	0.000147104	0.0118701
AP3B2	14	7.19697e-05	0.000147104	0.0118701
FILIP1	7	7.29708e-05	0.000143622	0.0894572
TAPBP	8	7.58259e-05	0.0001452	0.978547
MTUS2	14	7.66246e-05	0.000193758	0.467737
CAMTA2	9	7.69291e-05	0.000179614	0.722164
OR10C1	7	7.73126e-05	8.38277e-05	0.00314687
ABCD4	7	7.96097e-05	0.00017635	0.728081
AL662899.2	8	8.31731e-05	0.000190738	0.521956
DLGAP3	8	8.50913e-05	0.000193338	0.0357678
KLB	9	8.59192e-05	0.000208224	0.135668
HLA-DPB1	13	9.40376e-05	0.000101959	0.0426756
ZCWPW1	10	9.41899e-05	0.000223619	0.573901
OR11A1	12	9.48766e-05	0.00016906	0.58661
CRMP1	22	9.59491e-05	0.000261434	0.117627
AC139713.2	17	9.84917e-05	0.000180486	0.00719402
ARL16	4	0.000101519	0.00020918	0.00864665
C4BPB	2	0.000102108	0.000111489	0.00130178
EXOSC9	3	0.000107308	0.000157596	0.00904516
CHTF18	23	0.000109817	0.000276497	0.156289
AC004771.2	3	0.000117638	0.000220374	0.554632
ADGRD2	9	0.000120684	0.000140379	0.00122342
RIPOR2	34	0.000123048	0.00028008	0.549801
AC092316.1	6	0.000129038	0.000158563	0.0041655
FREM3	16	0.000135316	0.000291228	0.0178213
RUSC1	6	0.000138021	0.000251362	0.0349482
KIF27	3	0.000139843	0.00023113	0.0283953
MIR2392	2	0.000142481	0.000140477	0.000142483
MEG3	2	0.000142481	0.000140477	0.000142483
HLA-F	9	0.000143504	2.40852e-05	2.8088e-05
SULT1B1	8	0.000158013	0.000372821	0.0632106
ROBO1	24	0.000162118	0.000286403	0.00949096
C7orf66	6	0.00016394	0.000151428	0.000515775
ARHGDIG	15	0.000164614	0.00025082	0.670073
HOXC-AS3	3	0.000166157	3.90992e-05	3.5225e-05
SLC44A4	11	0.000166297	0.000362017	0.0258736
SLC30A6	8	0.000170768	0.000451241	0.595598
NRCAM	14	0.000171558	0.000457136	0.640009
FAM13A	18	0.000171617	0.000484844	0.424007
HOXC10	5	0.000183058	3.3035e-05	3.47041e-05
ITGAE	25	0.000183156	0.000218831	0.00209827
CCDC88A	21	0.000186389	0.000463219	0.17005
TG	40	0.000187209	0.000503731	0.198057
LAIR1	9	0.000187774	0.000525326	0.192519
CACNG4	8	0.000188945	0.000394415	0.422628
ABCA10	22	0.000192047	0.000474956	0.943338
PPP2R2C	9	0.000193952	0.000353379	0.352347
NISCH	15	0.00019518	0.000436625	0.0876275
TBK1	7	0.000195825	0.000391697	0.0657303
COL6A6	37	0.000195833	0.000469912	0.462202
SLC17A3	10	0.000195847	0.000445187	0.521188
NGFR	3	0.000203059	0.000395726	0.00737257
MICB	7	0.000208205	0.000243753	0.0111208
MAGEL2	4	0.000212281	0.000184164	0.000299389
MYO1F	29	0.000217779	0.000312939	0.0114346
RGL2	15	0.000221865	0.00037828	0.267187
SLC13A2	19	0.000221995	0.000115447	0.0002365
ADCY4	9	0.000225185	0.000415599	0.00626644
MROH2A	26	0.000229211	0.000515509	0.423625
PREB	10	0.000233278	0.000505542	0.681121
PCDH9	10	0.00023431	0.000547506	0.977799
RPS6	4	0.000234636	0.000248522	0.000313813
NELFE	6	0.000236508	0.000367446	0.024413
AC124309.1	3	0.000236968	0.000332142	0.000915617
ENO3	11	0.000239011	0.000284296	0.00317958
LY6G5B	6	0.000242588	0.000498515	0.0232584
TAAR8	3	0.000244162	0.000387329	0.00471674
DPY19L4	6	0.000253843	0.00046342	0.190899
GTF3C1	15	0.000258191	0.000228907	0.00108283
AL591242.1	4	0.000261	0.000326462	0.0163903
LOC101926934	4	0.000261	0.000326462	0.0163903
ADI1	5	0.000261096	0.000433944	0.00342899
ASIC5	7	0.000261401	0.000553848	0.742943
LARP1B	7	0.000262789	0.000437684	0.47895
UBASH3A	11	0.000267999	0.000616435	0.209692
DROSHA	15	0.000268055	0.000610262	0.043796
HIBADH	5	0.000272377	0.000380694	0.179857
MPZL2	6	0.000272781	0.00043938	0.021103
ATP5IF1	2	0.000273097	0.000322343	0.00746119
CERK	9	0.00027902	0.00042089	0.00488072
OSMR	13	0.000286598	0.000696217	0.0922203
CR1	10	0.000290294	0.000234984	0.00069478
OR2Z1	2	0.000296578	0.000130126	7.66551e-05
AP005263.1	5	0.000301083	0.000366863	0.0402665
SNIP1	4	0.000303851	0.000361002	0.0210321
ZNF429	6	0.000307454	1.47932e-05	1.21519e-05
C9orf3	19	0.000311489	0.000708511	0.096324
IQCA1	21	0.000313677	0.000776527	0.679603
AP001267.5	4	0.000314497	0.000599067	0.17665
KIF1C	10	0.000314928	0.000688141	0.274021
Z82188.2	2	0.000315921	0.000164957	8.82507e-05
TAB1	13	0.000324089	0.000508564	0.0469021
DENND5B	11	0.000325276	0.000758827	0.0616765
PFDN6	19	0.000327478	0.000461425	0.117191
ECE1	14	0.00032784	0.000768454	0.853741
FAM3D	5	0.000328559	0.000363209	0.0329728
AKT2	10	0.000328817	0.000441385	0.0998723
DPF1	8	0.000329428	0.000388279	0.0346588
CDRT4	5	0.000339243	0.000643085	0.00805345
HLA-DPA1	23	0.000341606	0.00042892	0.000494085
HOXA10-AS	3	0.000342146	0.000563442	0.00657136
MIR4535	3	0.0003445	0.000548437	0.00535585
CLSTN1	20	0.00034473	0.000534076	0.50807
PAQR3	3	0.000346691	0.000710975	0.490135
CYP3A5	6	0.000347324	0.000795978	0.365416
PLEKHS1	6	0.000348096	0.000816136	0.341645
ZSCAN12	6	0.000348996	9.25468e-05	8.55551e-05
POLR3B	10	0.000350849	0.000620673	0.0411574
SYNDIG1L	2	0.00035527	0.000244248	0.000233063
TBX19	3	0.000355726	0.000333393	0.000519182
SLFN14	8	0.000356628	0.000734152	0.809126
METTL4	6	0.000361001	0.000332379	0.00061047
AP006333.1	3	0.000362219	0.000253014	0.000320909
AC025165.4	3	0.000367056	0.000434799	0.0106771
GRIA4	7	0.000371302	0.000726658	0.22302
ITGA8	17	0.000374135	0.000857182	0.741959
SHISAL2A	4	0.000374875	0.000731188	0.017837
PKN2	9	0.000374947	0.000596023	0.0786487
KMT2D	32	0.000379486	0.000941761	0.790309
PSMD5	6	0.000384707	0.000552494	0.0113887
AL137789.1	2	0.000385759	0.000407076	0.000725974
PPP1R10	18	0.000387334	0.000472749	0.0159242
DDX58	15	0.000389407	0.000859403	0.209623
TTBK1	5	0.000391285	0.000757808	0.907585
UGGT2	15	0.000393345	0.000839203	0.988366
CDC16	4	0.000395741	0.0006924	0.0200817
C1QTNF6	7	0.000397604	0.000791708	0.00902248
SLC18B1	5	0.000399411	0.000661393	0.00612818
TOR1B	4	0.000400679	0.000848907	0.554109
INTS14	5	0.00040396	0.000745655	0.923752
TVP23C-CDRT4	7	0.000404762	0.000871551	0.0440041
PIK3C2A	13	0.000411231	0.000938015	0.733538
COMMD9	3	0.000411934	0.000734325	0.00436793
LENG8	16	0.000418979	0.000885689	0.915182
ESAM	3	0.000421953	6.15216e-05	3.1942e-05
UTP23	3	0.000425157	0.000514286	0.0454207
WDR76	10	0.000428347	0.0010198	0.372662
ITGB4	23	0.000430875	0.000602376	0.00788761
JAK2	15	0.00043299	0.00102124	0.9006
CMAHP	21	0.000439911	0.000428872	0.00154956
MRPL49	5	0.000443342	0.000860381	0.351864
HASPIN	4	0.000446409	0.000921571	0.572782
OR2L13	16	0.000449994	0.000750616	0.0229049
LINC00910	5	0.000450435	0.000757137	0.0603557
TDRKH	6	0.000450515	0.000897159	0.0173562
FAM3D-AS1	4	0.000457767	0.000576799	0.441259
NOL4L	17	0.000462629	0.00081392	0.0116164
TRNT1	2	0.000463798	0.000498495	0.00391694
HNRNPM	14	0.000471473	0.000751178	0.641872
AC005544.1	5	0.00047221	0.000833326	0.898565
MFSD14A	6	0.000475095	0.00102888	0.320622
ARIH1	8	0.000478056	0.000964783	0.0227115
LRRC2	7	0.000478154	0.00101619	0.328933
QPCT	7	0.000478627	0.000273412	0.000517285
SORBS1	14	0.000479217	0.000938775	0.560759
ITPR3	41	0.000483017	0.0010757	0.421616
STAP2	8	0.000489319	0.000929922	0.254262
ABCA13	53	0.000489932	0.00122324	0.343481
NAT8	5	0.000493584	0.000905785	0.0629008
PALM2	7	0.000496819	0.00106508	0.0334317
ADGRE1	12	0.00050183	0.00104784	0.279548
AL365273.1	6	0.000509878	0.000930086	0.168202
ENTPD1	6	0.000509878	0.000930086	0.168202
TMPRSS13	11	0.000515749	0.0011186	0.0509215
HOXA9	6	0.000516712	0.000995607	0.0136758
AC104123.1	11	0.000518687	0.0011787	0.601025
LOC101929710	11	0.000518687	0.0011787	0.601025
MGST3	5	0.000519245	0.000909155	0.0356311
RP1L1	30	0.000519864	0.00109002	0.0461394
MIA2	14	0.000522471	0.00123197	0.520396
AC118553.2	8	0.000526726	0.00115411	0.203894
SMARCD2	7	0.000529221	0.000986164	0.130937
SLK	6	0.000534612	0.000609968	0.00190429
SCP2	9	0.000538864	0.00112969	0.190619
ZNF274	5	0.000540153	0.00112806	0.262023
ESPL1	16	0.000540461	0.00069983	0.374208
ZNF618	12	0.000556451	0.00107401	0.0410947
SYVN1	9	0.000557813	0.00109538	0.250009
CD79B	3	0.000558575	0.000646508	0.00730885
CUEDC1	4	0.000561938	0.00107379	0.09211
ILVBL	7	0.000574466	0.00121365	0.234784
IMPG1	16	0.000580651	0.000400344	0.00177314
CNTNAP2	24	0.000583822	0.00135848	0.11494
CARMIL1	33	0.000588499	0.00125696	0.464459
PRR14L	27	0.000588848	0.0013284	0.713957
OR52E8	5	0.000591441	0.00120747	0.146231
MAP3K3	6	0.000593974	0.00126792	0.540056
FLG-AS1	49	0.000598449	0.00114829	0.362588
NEB	106	0.000600708	0.00107043	0.800582
SLC43A1	3	0.000601623	0.000757834	0.0040391
CLTCL1	22	0.000610754	0.00123719	0.421268
SEC61G	2	0.000614427	0.000760905	0.00429252
PCSK1	9	0.000614458	0.0013496	0.65489
NAA11	4	0.000615984	0.00096546	0.0200973
WNK4	15	0.000620338	0.00128098	0.537132
AL139807.1	14	0.000620877	0.000184028	0.000237934
SYNGAP1	10	0.000621246	0.00134707	0.0811805
CHST5	2	0.000626461	0.000772259	0.0186729
PTX4	7	0.000631817	0.00125705	0.0920892
SYNGAP1-AS1	7	0.000633972	0.000778999	0.0034551
NUFIP2	6	0.000634361	0.00128715	0.113525
C8orf74	6	0.000635741	0.00082707	0.00598606
GOLGA5	13	0.000636577	0.00145209	0.900846
HIST1H1C	14	0.000639764	0.00145563	0.95757
IFT140	22	0.000645698	0.00150965	0.736819
CADM3-AS1	2	0.000653453	0.000845977	0.0714607
PHF6	2	0.000653627	0.00042947	0.000243039
TAS2R4	3	0.000660445	0.000204657	0.00011451
VPS52	21	0.000673603	0.000974793	0.00520788
CHMP7	6	0.00067961	0.000935271	0.933653
CEP170B	19	0.000682374	0.00121299	0.0231128
RARG	4	0.000682562	0.000181829	0.000140866
DHX35	15	0.000685191	0.0015642	0.964373
CADM3	3	0.000695133	0.000959325	0.162095
TRAK1	23	0.000699532	0.0016839	0.729873
THAP9	11	0.000717658	0.00156685	0.0695079
MACF1	71	0.000719358	0.00128554	0.123558
LINC02312	2	0.000719816	0.000698813	0.000816607
SOX9-AS1	3	0.000720997	0.000829222	0.00410158
SOX9	3	0.000720997	0.000829222	0.00410158
CPD	9	0.0007225	0.00156712	0.758208
EFTUD2	13	0.000726405	0.00157251	0.728669
RALGAPA2	16	0.000729731	0.00170789	0.195986
PI4KB	7	0.000730095	0.000767784	0.00140568
GIGYF2	17	0.000731107	0.00168204	0.765265
PCDHGA1	96	0.000733772	0.00161689	0.406933
ZNF646	19	0.000741257	0.00179573	0.327901
HOXA10	5	0.000741459	0.00121797	0.00731384
ADRM1	8	0.000742033	0.00138849	0.148868
AC107021.1	4	0.00074968	0.000587828	0.000795623
FLRT1	7	0.000758914	0.00118563	0.00912783
FNDC1	24	0.000766311	0.00181518	0.370252
BBS7	12	0.000766956	0.00161231	0.312059
LILRB1	5	0.000769976	0.00108111	0.159011
TMEM131L	26	0.000770864	0.00177566	0.589845
ICA1	4	0.000778204	0.000956564	0.0230716
DGKH	18	0.000782434	0.00175534	0.261961
RAD21	6	0.000782517	0.00151326	0.291725
SLC25A42	3	0.000793912	0.000939339	0.00246985
LARGE1	16	0.000797302	0.0012249	0.00743795
IKZF2	8	0.000799671	0.000695747	0.00152983
FAM160B1	14	0.000802691	0.00170122	0.0450454
LRRN3	5	0.000807012	0.00124201	0.504113
WARS	11	0.000814098	0.00160873	0.0282565
RAP1GAP2	12	0.000820694	0.0017936	0.150638
STRN4	8	0.000822451	0.00151812	0.072598
FAM168A	2	0.000842768	0.00101076	0.0161156
KPNA5	6	0.000842791	0.00119785	0.00258934
EMP3	6	0.000846519	0.00168144	0.0884163
VRTN	9	0.000849133	0.00177244	0.343301
MYO15A	28	0.000852528	0.00194034	0.767169
HLA-F-AS1	3	0.000854445	0.000644584	0.000781497
HECW1	19	0.000854699	0.00185288	0.0596213
MAMSTR	3	0.000860626	0.00146215	0.0110013
MAPK8IP3	10	0.000862298	0.00192071	0.0794079
PLOD2	4	0.000865324	0.00108122	0.00340551
LOC107985544	9	0.000865759	0.00167315	0.174575
CPS1	19	0.000866341	0.00149789	0.0212672
GLP1R	14	0.000868993	0.00175951	0.71244
ABCF1	14	0.000871097	6.03613e-06	2.13042e-06
ALKBH1	5	0.000899438	0.00153575	0.63362
HOXA10-HOXA9	7	0.000900025	0.00133579	0.00600769
AC004080.3	7	0.000900025	0.00133579	0.00600769
DNAH12	37	0.000913936	0.00208181	0.70756
RGS6	12	0.00091589	0.00196646	0.108868
NRAP	38	0.000917706	0.00200978	0.0632539
LRRC29	5	0.000922883	0.000841008	0.00147659
IVD	15	0.000929852	0.00134495	0.010748
FAM177A1	5	0.000932698	0.000986936	0.00167514
DLL3	4	0.00093677	0.00143277	0.118123
WDR49	12	0.000938632	0.00200495	0.543336
KCNN4	7	0.00093893	0.00149094	0.0102609
MYADM	5	0.000947987	0.00183327	0.204663
OR4K2	3	0.000948151	0.0014275	0.0159728
RGS11	9	0.000949956	0.00201816	0.50819
PSMB7	2	0.000952398	0.00128931	0.0202225
BTN2A1	8	0.000953863	0.00170245	0.0153749
RGS5	5	0.000955586	0.00174161	0.0155667
AC005519.1	2	0.000957234	0.00108409	0.025288
NEURL4	16	0.000958051	0.002117	0.129943
AL499616.1	4	0.000964743	0.00149706	0.00566383
LOC101928404	4	0.000964743	0.00149706	0.00566383
TWISTNB	6	0.000966294	0.000765515	0.00106995
CALCOCO2	10	0.000968166	3.47662e-05	1.45503e-05
MIR548N	178	0.000975907	0.00232153	0.365566
OSBPL2	9	0.000977829	0.00208869	0.513829
PHLDB1	15	0.000991058	0.00207239	0.944948
DOT1L	23	0.000995354	0.00225881	0.608873
MIR3616	4	0.00099568	0.000860458	0.000895022
MDN1	52	0.000997604	0.00226151	0.251427
MTO1	4	0.00102069	0.000842783	0.00130245
RPL23AP1	2	0.00102123	0.00116468	0.00294292
TRIM15	14	0.00103279	0.00195496	0.0208858
PLEKHJ1	7	0.00103323	0.00204515	0.518244
ASIC3	13	0.00103377	0.00224371	0.472195
PCDHGB1	87	0.00104466	0.00224565	0.232231
ZFYVE26	18	0.00104681	0.00182624	0.799314
DEC1	23	0.00105549	0.00145775	0.0114018
AC008080.1	3	0.00106265	0.000259283	0.000132341
DCAF7	2	0.00106425	0.00117329	0.00259092
KRT74	9	0.00106751	0.00164811	0.779168
MORC2	16	0.00107322	0.00220149	0.266428
TNFRSF6B	4	0.00107738	0.00138496	0.00683356
MPP3	9	0.00108378	0.00224065	0.104935
MDC1-AS1	31	0.00108475	0.00140615	0.209208
CLIP4	13	0.0010872	0.00233489	0.442859
SORCS2	32	0.00109442	0.00204305	0.0358674
KMT2C	40	0.00110886	0.00255477	0.450861
CLEC16A	15	0.00111097	0.00187724	0.990166
POM121L2	7	0.00111371	0.000604777	0.000632826
AC017116.1	2	0.00112409	0.000761002	0.000667821
PGAM2	2	0.00112409	0.000761002	0.000667821
IARS2	20	0.00112891	0.00198675	0.149255
PDIA2	21	0.00114117	0.0020301	0.601109
AC103691.2	3	0.00114182	0.00136587	0.00295076
ZIK1	5	0.0011587	0.00223022	0.925716
RICTOR	11	0.001161	0.00144531	0.00567642
TMOD1	4	0.0011619	0.000860751	0.00107101
NECTIN3	8	0.00116526	0.00221315	0.0719504
VPS8	29	0.00116695	0.00238392	0.508267
ZSCAN25	11	0.00117036	0.00215069	0.336248
NFKBIZ	8	0.00117341	0.00120061	0.00271285
EIF2A	10	0.00117365	0.00222081	0.293721
SERP1	10	0.00117365	0.00222081	0.293721
SYT14	7	0.00118131	0.00127804	0.00224971
SCN2B	6	0.00118292	0.0016639	0.28334
PIK3R6	11	0.00118584	0.00149326	0.0287006
ATP6V1G2-DDX39B	18	0.00118929	0.00239016	0.103597
GON4L	13	0.00121084	0.00267982	0.779149
NKIRAS1	2	0.00121452	0.00095628	0.000959832
PCDHGA5	71	0.00121666	0.00272789	0.250822
OOEP	8	0.00121796	0.00256605	0.452845
FOXN3	2	0.00121817	0.0012754	0.00178475
GREB1	22	0.00122241	0.00258115	0.404942
HIPK3	16	0.00122743	0.00266445	0.501396
GPX5	7	0.00123354	1.7249e-05	7.5313e-06
UBA6-AS1	18	0.00123492	0.00238886	0.0285652
TULP1	7	0.00123828	0.00221833	0.715869
SMARCA5	5	0.00124098	0.00117278	0.00181859
RN7SL45P	3	0.00124261	0.00141659	0.00138276
GUCY2C	21	0.00125523	0.00170169	0.706649
TRIM39-RPP21	3	0.00125916	0.00193504	0.00518146
TDRD1	12	0.00126256	0.00050816	0.000532582
ZNF551	9	0.00126408	0.00234153	0.0930255
CUBN	43	0.00126677	0.0022183	0.1196
PPP1R11	3	0.00127344	0.00165496	0.0115175
SNX27	7	0.00127385	0.00214863	0.136047
HIST1H2AC	8	0.00127411	0.00160217	0.0371469
HIST1H2BC	8	0.00127411	0.00160217	0.0371469
SLC36A4	4	0.00127576	0.00160017	0.0118339
PLXNA4	23	0.00127899	0.0027368	0.0692829
RNF39	3	0.00128526	0.00154829	0.0044363
PGS1	14	0.00128858	0.000444751	0.000395722
KDM3A	15	0.00131168	0.000656157	0.000734308
BFSP1	8	0.00131655	0.00270674	0.798783
BIRC6	32	0.00131677	0.00309053	0.898045
DNAL1	2	0.00131744	0.00218231	0.540262
PCDHGA3	91	0.00131961	0.00286038	0.253888
MTUS2-AS1	3	0.0013258	0.00227758	0.0972559
AL049779.2	4	0.00132816	0.00169389	0.0472465
MSH5	9	0.00133336	0.00273346	0.0768569
C1QTNF3-AMACR	9	0.00135146	0.00272365	0.328157
RBMS3	8	0.00135338	0.00248405	0.299332
C3orf35	3	0.00135432	0.000285205	0.000194987
AC079742.1	5	0.00135611	0.00222023	0.509398
ZDHHC4	5	0.00135611	0.00222023	0.509398
LRP1	46	0.00135686	0.00171544	0.0137126
PEX16	14	0.00136024	0.00284788	0.0586484
PALM2-AKAP2	11	0.00136316	0.00293547	0.0795278
EFCAB5	20	0.00136814	0.000298288	0.000620587
ZMIZ1	17	0.00137215	0.00223124	0.181109
NUPR1	4	0.00138331	0.00249314	0.37029
PCDHGA2	93	0.00139758	0.00297745	0.237936
SLC6A5	13	0.00140207	0.00171209	0.00861169
HELZ2	26	0.00140513	0.0010433	0.0039116
RFX1	5	0.00140594	0.00246531	0.716831
RAD51B	5	0.00142482	0.00257534	0.156048
ABCA6	16	0.00142575	0.00315366	0.366372
CNTRL	11	0.00143	0.00195213	0.013122
RORC	6	0.00143015	0.00278647	0.241828
NSD1	20	0.0014314	0.000430915	0.000621169
CCT3	11	0.0014343	0.00290388	0.203977
AC116903.1	4	0.00143726	0.00272727	0.270497
AC116903.2	4	0.00143726	0.00272727	0.270497
TRAK2	8	0.00144118	0.00267328	0.340278
PPARGC1A	3	0.00144224	0.00239692	0.238597
MAPT-AS1	13	0.00144311	0.0028175	0.849005
RAB44	9	0.00145059	0.00305432	0.745258
TMEM212	3	0.00145132	0.0026802	0.841248
SNORD105B	8	0.00145244	0.00279735	0.0233158
TRIM39	2	0.00145313	0.00233723	0.0160267
ELANE	5	0.00145368	0.0016652	0.00234878
PSORS1C1	18	0.00145518	0.00303566	0.0994677
CRNN	2	0.00147289	0.00166342	0.00653544
AL031777.3	3	0.00147592	0.00225958	0.802762
HIST1H3D	3	0.00147592	0.00225958	0.802762
ZNF410	4	0.00148185	0.00247346	0.375187
S100A10	4	0.00148661	0.00156126	0.00170094
ELN	14	0.00149211	0.00312558	0.688562
KCTD8	4	0.0014946	0.00300741	0.43182
OR8B8	3	0.00150387	0.00165143	0.00310976
LOC105371046	7	0.00150691	0.00296575	0.0869853
AL133297.2	7	0.00150691	0.00296575	0.0869853
SLC35E3	7	0.001529	0.00299563	0.127491
CTNND2	12	0.00153086	0.000749259	0.00105522
ST7L	9	0.00153632	0.00031693	0.00021922
GALR2	2	0.00154325	0.00181718	0.0529991
MIR6875	2	0.00154341	0.000762808	0.000706144
TRIP6	3	0.00154451	0.000422887	0.000383747
CDC37L1	3	0.00154479	0.00180411	0.0102281
SUPT7L	9	0.00154896	0.00316096	0.0935039
FAM114A2	11	0.00154925	0.00311068	0.500246
SLCO4C1	2	0.00155916	0.00184783	0.0626852
CRY2	7	0.00157384	0.000233409	0.000123711
METTL25	8	0.00159407	0.00279398	0.0187029
GADL1	9	0.00160056	0.00340982	0.200245
PCDHGB2	73	0.00163886	0.00363423	0.232221
OSBP2	12	0.00164125	0.00351608	0.826203
DBR1	4	0.00164418	0.00255145	0.635498
CTNNBL1	6	0.00164746	0.0032335	0.617796
MAP10	12	0.0016482	0.00356328	0.128562
AC012213.5	11	0.0016687	0.00359477	0.556207
AC234582.1	8	0.00168099	0.00250557	0.00836105
OR2AK2	3	0.00168416	0.00182284	0.0138705
BUB1B	8	0.00168757	0.00342121	0.202168
ARFRP1	5	0.00170132	0.00330712	0.49723
DCAF6	8	0.00170503	0.00274925	0.0228935
ILKAP	4	0.00170571	0.00238899	0.0694176
MDC1	32	0.00171082	0.00213993	0.279766
ABTB2	14	0.00171348	0.00327956	0.940501
CACNG1	4	0.00171878	0.00262371	0.20736
RTKN2	5	0.0017236	0.00313982	0.578787
STARD9	41	0.0017286	0.00232496	0.0727412
GGNBP1	5	0.00173933	0.00222292	0.0110956
TTN-AS1	263	0.00174607	0.00310889	0.631444
GEMIN5	14	0.00174649	0.00364842	0.213407
MRPL39	4	0.00175132	0.00323143	0.0215088
AC058822.1	34	0.0017554	0.00259608	0.0236599
MYOT	6	0.00176248	0.00276935	0.025066
AC106791.1	6	0.00176248	0.00276935	0.025066
GALNT5	13	0.0017667	0.00354862	0.799377
ADCY10	18	0.00176691	0.0037568	0.0730233
DUSP10	4	0.00176799	0.00131315	0.000952703
GFRA1	6	0.00177957	0.00354425	0.988619
SLCO2B1	8	0.00178805	0.003507	0.976647
KIF13A	25	0.00179656	0.00403387	0.759972
AC133550.1	8	0.00180537	0.00339926	0.384418
COL4A1	19	0.00181303	0.00290787	0.0203888
C3P1	2	0.00183348	0.00251937	0.134494
MIR5589	2	0.00183348	0.00251937	0.134494
LPCAT2	6	0.0018357	0.00328908	0.0759746
HLX	5	0.00184423	0.00076289	0.000493531
PKD1L1	34	0.00185793	0.00389181	0.0775564
TMEM53	7	0.0018764	0.00257888	0.00598978
CFB	26	0.00187906	0.00229776	0.478333
CD46	8	0.00188218	0.00252525	0.288131
ZNF408	7	0.00190455	0.00350315	0.19829
GALNT9	4	0.00191761	0.00363275	0.140096
DNASE1L3	4	0.00191939	0.00377757	0.0487659
SV2B	11	0.00192213	0.00321438	0.844347
TMEM131	18	0.0019335	0.00367232	0.533578
NDUFA12	7	0.00194257	0.00303027	0.585953
MAPT	8	0.00194558	0.00246417	0.00926686
SLCO3A1	11	0.00194931	0.00397424	0.593464
TIFAB	7	0.00195997	0.00297045	0.987415
LAMB4	17	0.00196064	0.00383486	0.633751
TRAPPC8	10	0.00196114	0.00374782	0.0355831
COL7A1	34	0.00196484	4.55875e-05	2.22522e-05
MYO15B	11	0.00197205	0.00373176	0.527468
KRT76	8	0.00197412	0.00398265	0.217024
ASCC2	14	0.0019834	0.003698	0.0363959
TMEM209	6	0.00199108	0.00398068	0.713756
COPZ1	6	0.00199802	0.00322399	0.0163465
LEMD1	4	0.00200626	0.00382275	0.520055
OR5AC2	4	0.00201029	0.00281144	0.033109
ALKBH5	4	0.00201941	0.000777438	0.00050158
HSD17B13	4	0.00202487	0.00288733	0.159939
AC011511.2	7	0.00203058	0.000891778	0.000992358
LINC00336	3	0.00203333	0.000666279	0.00055053
ADAMTS16	11	0.00203376	0.00144086	0.00228479
ARMC5	16	0.00203757	0.0034562	0.0285507
snoU13	10	0.00203877	0.00313105	0.696012
NEDD9	18	0.00205041	0.00101261	0.00193903
UBE2O	14	0.0020556	0.00387082	0.0580213
GBE1	4	0.00205602	0.00293094	0.141764
SSC4D	5	0.00205672	0.00382913	0.0695147
SHC1	12	0.00208056	0.00272774	0.00977001
DES	5	0.00209759	0.00426343	0.410581
ZSCAN18	7	0.00212101	0.00404131	0.101775
PRELP	6	0.002122	0.00443761	0.250012
MIR6855	3	0.00212586	0.00373016	0.828933
CAMK2B	8	0.0021298	0.00364262	0.0838636
CYP19A1	5	0.00213433	0.00399042	0.643716
L3MBTL2	13	0.00213771	0.00383935	0.0260044
MIR4713HG	6	0.0021525	0.00408	0.486819
TMEM63A	8	0.00215514	0.00413781	0.700197
MAPK15	9	0.0021558	0.00109207	0.00131889
LRFN2	8	0.00217402	0.00380965	0.494122
RPGRIP1L	23	0.00218231	0.00433288	0.266838
NFIC	5	0.00218509	0.00341752	0.0707245
MEP1B	7	0.00218731	0.00219373	0.00350473
IMMP2L	10	0.00218913	0.0043357	0.400839
AMOTL1	10	0.00219111	0.00400827	0.717614
CENPF	22	0.00219732	0.00397668	0.345241
AC118344.1	4	0.00219944	0.00405092	0.360075
HIST1H1E	7	0.00220922	0.00298771	0.00801362
AGL	26	0.00221471	0.0044976	0.17181
TRIM13	4	0.00224477	0.0031171	0.142667
KCNRG	4	0.00224477	0.0031171	0.142667
WWTR1	6	0.00225214	0.00300954	0.0755767
MIR2278	2	0.00226855	0.00333777	0.00621953
UBE2K	2	0.00226969	0.00289667	0.10277
TTN	284	0.00227803	0.00430436	0.770676
PCGF6	3	0.0022959	0.00331545	0.311412
LHPP	10	0.0022975	0.00476977	0.59585
PIK3CD	14	0.00230454	0.00105987	0.000904391
CD19	12	0.00232875	0.0047117	0.243813
AP000763.4	5	0.00233126	0.00417934	0.0848936
TRMT6	4	0.00234049	0.00439405	0.924584
DNAJC13	20	0.00236133	0.00195563	0.00399835
ERI2	21	0.00236696	0.00500518	0.326779
N4BP3	4	0.00236974	0.00182912	0.00187377
DNAH2	52	0.00237114	0.00529004	0.673378
RARRES3	9	0.00237492	0.0047081	0.273079
AC104389.4	28	0.00237773	0.000903399	0.00175495
SPPL2C	10	0.00240915	0.00502422	0.952169
TNFRSF10C	5	0.00241122	0.00403826	0.484306
KIAA1324	11	0.00241196	0.00501181	0.0675883
GRM2	9	0.00241651	0.0045406	0.954466
ZNF738	5	0.00241977	0.00190841	0.00164803
FERMT3	9	0.00242182	0.00465391	0.235829
FAT4	37	0.00242795	0.00511159	0.11325
ELAVL1	8	0.00242914	0.00489262	0.146114
NUDCD1	4	0.00243542	0.00338893	0.0474964
GORASP2	5	0.00244241	0.00469656	0.456624
LCT	15	0.00245297	0.0051059	0.235096
ZFYVE19	6	0.00247246	0.00473155	0.655586
TSTD2	6	0.00247626	0.00445127	0.0631382
MOAP1	5	0.00248127	0.00471859	0.23152
PKD2L1	7	0.00248426	0.00313988	0.00701569
RPN2	16	0.00249825	0.00511903	0.138625
CSAD	9	0.00251396	0.00490007	0.162808
FAM120A	9	0.00251811	0.00343726	0.0109215
SEC24A	14	0.00252805	0.0053752	0.4689
CYP4V2	10	0.00253004	0.000149513	6.5398e-05
C2orf76	4	0.00254166	0.00449088	0.0272412
NDUFA5	6	0.00254363	0.00501283	0.231521
ADAM29	4	0.00255892	0.00487598	0.077657
AC105914.2	4	0.00255892	0.00487598	0.077657
ABLIM2	6	0.00256622	0.00416906	0.282072
VSTM4	6	0.00256879	0.00494966	0.376653
BAK1	2	0.00257203	0.00417653	0.214967
AC007193.2	4	0.00257486	0.00276376	0.00457401
PGAP1	7	0.00260079	0.00384712	0.0108118
OR2H1	9	0.00260272	0.00406856	0.464748
AP000879.2	5	0.00260633	0.00440784	0.198835
GALK1	12	0.00261078	0.00525704	0.248969
AP3B1	12	0.00261163	0.00541515	0.957021
LRP6	14	0.00261381	0.0054013	0.179978
THBS3	9	0.00262539	0.00525823	0.0688332
FRS3	8	0.00262949	0.00527229	0.156519
CFAP57	19	0.0026295	0.00574061	0.3862
SLC4A2	12	0.00263428	0.00481788	0.410074
SLC44A1	7	0.00263825	0.00477766	0.035022
PAPLN	13	0.00266676	0.00468776	0.0310328
VCL	7	0.00268957	0.00384725	0.00839484
AC004596.1	9	0.00269546	0.00517687	0.423674
FOXN2	4	0.00269708	0.00452402	0.0205339
SHC3	7	0.00270434	0.00508646	0.109967
PRKCG	8	0.00270534	0.00396955	0.409273
FGD2	15	0.00271123	0.00576831	0.50096
EBNA1BP2	21	0.00271344	0.00592564	0.486756
MAPK4	3	0.00271503	0.00413094	0.00747309
GPX6	4	0.00272178	0.000179492	0.000152659
FRAS1	67	0.00273245	0.00564613	0.328587
MRPL27	3	0.00273647	0.000586753	0.000501636
PLCH2	15	0.00274496	0.00245267	0.0039904
HIST1H4F	3	0.00274847	0.00150628	0.000967275
MIR5690	2	0.00276867	0.00302674	0.00274086
ZDHHC18	8	0.00277216	0.00464744	0.854798
HMGA2	6	0.00278272	0.0019804	0.00202648
CDH5	11	0.00280721	0.0054686	0.0956981
TMPRSS4	4	0.00280769	0.00114756	0.000798355
ALK	19	0.00281122	0.00221081	0.00694764
MGC32805	5	0.00281679	0.00462655	0.128334
PTCD1	14	0.00282578	0.00575466	0.893603
FZD6	4	0.00283782	0.00438496	0.143144
NUP85	7	0.00286143	0.00574304	0.8449
PBXIP1	10	0.00286476	0.00569916	0.208494
AC027045.2	8	0.00287963	0.00541425	0.213651
DHRS7C	8	0.00287963	0.00541425	0.213651
TMED3	8	0.0028815	0.00572788	0.311007
RAN	2	0.00288391	0.00329185	0.00718498
SPATA7	6	0.00288866	0.00453623	0.045942
YBX1	7	0.00289497	0.00564113	0.23489
API5	6	0.00290017	0.00407997	0.0100305
CMYA5	32	0.00290432	0.00629585	0.244589
IRX6	10	0.00290989	0.00587293	0.486363
AC109462.1	10	0.00290989	0.00587293	0.486363
AC131951.1	3	0.00291028	0.00528197	0.0424146
IL16	19	0.00293901	0.00631967	0.269922
EIF5A2	2	0.0029425	0.00318474	0.0028463
MIR6716	3	0.0029592	0.00357228	0.0117492
CCDC191	15	0.00297651	0.00572367	0.192318
KLK6	2	0.00297892	0.00376251	0.0557136
STAB2	39	0.00298408	0.000481734	0.000845383
AKNAD1	17	0.00298827	0.00518148	0.0361991
AC016738.1	3	0.00299824	0.0013023	0.00108991
AL591895.1	5	0.00300042	0.00559043	0.653164
CBS	14	0.00300738	0.00575523	0.050927
CBSL	14	0.00300738	0.00575523	0.050927
MARCH2	2	0.00301102	0.00358926	0.0198149
DYRK4	12	0.00301748	0.00619251	0.695164
ZRANB2	5	0.00306186	0.00126901	0.00111203
PCDHGA4	78	0.00306277	0.00640841	0.274402
RUNDC3B	2	0.00307929	0.00168754	0.00154321
MAP4	19	0.00307961	0.00375485	0.0190287
OPRD1	2	0.00309444	0.000630054	0.000534147
LIN9	7	0.00309695	0.00619862	0.298638
AC068946.1	6	0.00309843	0.00461622	0.317637
Y_RNA	5	0.00310716	0.00178769	0.00194091
SSBP3	10	0.00310891	0.00398586	0.059717
ZBED4	8	0.00311537	0.00462053	0.014869
DAOA	6	0.00312769	0.00626894	0.692257
DAOA-AS1	6	0.00312769	0.00626894	0.692257
HRNR	23	0.00314528	0.00559515	0.191675
FLG2	13	0.00315577	0.00546956	0.404893
CASP2	2	0.00316303	0.00380911	0.00534363
CDHR2	19	0.0031728	0.00583443	0.075539
C1orf127	13	0.00317941	0.00204927	0.00161998
FAM189A1	9	0.00318272	0.00608612	0.433894
ZRANB2-AS1	3	0.00322029	0.00200791	0.00154545
CENPX	6	0.00322477	0.0058221	0.0530836
TRDN-AS1	3	0.00326354	0.00596125	0.235785
ZNF516	16	0.00327362	0.0067132	0.105159
CRIM1	12	0.00328411	0.00619694	0.290769
SEC24B	19	0.00328442	0.00600547	0.049994
DAO	5	0.0033017	0.00531211	0.117627
SPAST	8	0.00331033	0.00422492	0.0085936
AC087071.2	5	0.00332928	0.00643406	0.763324
CD9	12	0.00333656	0.00419118	0.0303259
NR1H2	10	0.00335294	0.00652396	0.376379
MYO1E	19	0.00335788	0.00444189	0.0160404
ESR2	39	0.00336108	0.00695958	0.852905
SLC22A4	6	0.00336958	0.00660788	0.619448
USP34	36	0.00337703	0.00528117	0.0379877
FBRSL1	7	0.00338385	0.00326661	0.00475957
CHEK1	11	0.00338467	0.00656899	0.486394
INTS3	17	0.00338823	0.0032224	0.0057415
C4orf54	6	0.00339216	0.00625806	0.037861
ACSF2	11	0.00340168	0.00676495	0.142774
CD3E	5	0.00340472	0.00664743	0.902563
C1QTNF3	6	0.003412	0.00638461	0.362409
BCL2L2-PABPN1	2	0.0034168	0.00485826	0.0930674
PABPN1	2	0.0034168	0.00485826	0.0930674
ATG9A	8	0.00341689	0.00536127	0.109596
DCAF15	5	0.00342393	0.0055298	0.730295
SLC24A4	12	0.00344089	0.00575312	0.207566
AC012358.3	8	0.00344449	0.00684323	0.882275
C8orf34	3	0.00344945	0.0062145	0.74821
CHRNG	8	0.00345816	0.00507797	0.704076
GAS8-AS1	2	0.00346383	0.00347432	0.00348843
EPS8L1	13	0.00347668	0.00653333	0.0512632
AUTS2	18	0.00348175	0.00733146	0.758538
SLC38A7	7	0.00348287	0.000420816	0.0002121
TUSC2	5	0.00348707	0.00627687	0.281463
KLRG1	5	0.00350976	0.00400789	0.0182867
MPL	9	0.00353538	0.00470899	0.0336222
PLGRKT	5	0.00354603	0.00639542	0.443208
STX3	14	0.00358528	0.00725726	0.860921
MICAL2	36	0.00360893	0.00775469	0.209548
CES5A	16	0.00360941	0.00683698	0.186052
AC003006.1	13	0.00361011	0.00704203	0.0686743
SLC41A1	3	0.00362248	0.00543732	0.0688544
TREH	6	0.00362981	0.00659259	0.215998
AL590385.2	3	0.00363634	0.00432462	0.0209331
ARHGAP18	7	0.00364025	0.00511076	0.0528788
FCGR2A	3	0.00364391	0.00432772	0.0206824
MIR548H2	12	0.00364893	0.00718355	0.415896
TAS1R2	8	0.00367971	0.0065505	0.0333405
SORCS3	14	0.00371557	0.00713653	0.583082
VWA7	9	0.00373578	0.00661373	0.76524
COL15A1	21	0.0037405	0.00766114	0.11637
RFX6	6	0.00377525	0.00452112	0.00882478
COL5A2	20	0.00378149	0.00582004	0.0288069
APOF	6	0.00378155	0.00445352	0.0113991
OR1C1	3	0.00380926	0.00408101	0.00500635
AC098588.2	6	0.00381147	0.00602984	0.44154
DHX40	2	0.00381844	0.00523922	0.00629066
ZC3H7A	13	0.00383613	0.00394778	0.00712494
MNS1	6	0.00384845	0.00700166	0.0456883
TUBB6	6	0.00384923	0.00427264	0.00520112
NCAPG	5	0.00385451	0.00674794	0.0673574
LOC105373764	8	0.00386661	0.00528895	0.0227265
VPS35L	25	0.00387254	0.00687428	0.402049
PHF12	10	0.00389312	0.00113392	0.000801594
FRMD4B	10	0.00389413	0.00792563	0.440153
RHPN2	3	0.00390311	0.00519221	0.00700375
TTC30A	4	0.0039032	0.00737633	0.0649571
AC073834.1	4	0.0039032	0.00737633	0.0649571
COL11A1	27	0.00390767	0.00667804	0.735162
PTGER4	2	0.00391563	0.00642234	0.305241
PLEKHH2	19	0.0039236	0.00381215	0.00485573
PNPLA8	3	0.00392858	0.00665435	0.0467921
SRMS	7	0.00394311	0.00436479	0.0275862
HHLA3	5	0.00397728	0.00738623	0.22769
AGO1	6	0.00398366	0.00689711	0.0748801
HHIP-AS1	3	0.00398617	0.00500454	0.0933605
MRPS18B	10	0.00398941	0.0080214	0.0885065
ESRP2	11	0.0040296	0.00835465	0.104978
TNC	19	0.00403356	0.00252519	0.0051554
POLD1	19	0.00403778	0.0083002	0.343562
SLC6A17	7	0.00404539	0.00410458	0.0056724
DNAJC5	3	0.00407022	0.00230786	0.00184204
EMC1-AS1	13	0.00407502	1.27652e-05	1.04096e-05
AL035413.1	13	0.00407502	1.27652e-05	1.04096e-05
IL21R	6	0.00409652	0.00735036	0.294746
AC092384.2	3	0.00410778	0.00106908	0.00057099
LOC101927793	3	0.00410778	0.00106908	0.00057099
ZNF416	6	0.00412001	0.00568766	0.0101443
AL137856.1	3	0.0041215	0.00630447	0.0210323
LAPTM4B	2	0.00413052	0.00546146	0.25586
SNX29	23	0.00414637	0.00892733	0.46074
KRT28	4	0.0041552	0.00558241	0.0540585
GSDMC	12	0.00415999	0.00746363	0.0303396
AC013553.2	3	0.00417152	0.00732306	0.048993
AL353731.1	2	0.00417368	0.00595364	0.0480399
AP006284.1	9	0.0041759	0.00816287	0.946421
LMNTD2	9	0.0041759	0.00816287	0.946421
WEE2	8	0.00417894	0.00683367	0.13782
EOGT	7	0.00418048	0.0083565	0.177031
ACSM3	11	0.00418669	0.00797196	0.828795
WASF1	4	0.00420079	0.00772189	0.599428
PRKN	10	0.00420521	0.0081696	0.43327
ARHGEF17	15	0.00420889	0.00797141	0.543749
ZNF10	2	0.00422997	0.00641593	0.492465
CSNK1G1	6	0.00425785	0.00732961	0.355136
AC003070.1	5	0.00427819	0.00762284	0.820076
PHACTR1	13	0.00428349	0.00752265	0.232407
GLYATL3	3	0.00428878	0.00751071	0.5891
MAS1L	4	0.00435847	0.00809613	0.18339
HFE	6	0.00437392	0.00584699	0.0441248
GNA14	11	0.00438416	0.00868644	0.137315
SLC16A10	9	0.00438934	0.00793981	0.695579
WNK2	21	0.00442312	0.00953769	0.251591
AC040160.1	2	0.00445393	0.00511042	0.0322406
CSGALNACT1	17	0.00446024	0.00851838	0.461839
ATP8B2	16	0.00446691	0.0090418	0.0899827
LARP1	13	0.00447441	0.00878109	0.85607
CDSN	9	0.00447685	0.00605838	0.0133213
ZNF572	7	0.00448973	0.00874617	0.943803
WWOX	26	0.00449283	0.00932518	0.439476
KRT85	6	0.00449825	0.00813923	0.254752
KIF20A	6	0.00450806	0.0081293	0.535046
NOD2	19	0.00453868	0.00916075	0.0853665
ADAMTSL3	21	0.00453991	0.00957218	0.255562
TCTE1	7	0.00454011	0.00807325	0.0810981
ANKDD1A	13	0.0045619	0.00136653	0.00106671
MMP2	11	0.0045639	0.00653433	0.018078
TRPC4	8	0.00457102	0.00694216	0.0188471
BRWD1	29	0.00457756	0.00834964	0.0622899
ATP10A	30	0.00458874	0.00882657	0.19954
LAMA3	45	0.00459417	0.00934965	0.129307
ROS1	25	0.00460218	0.00933143	0.551566
AC087632.1	15	0.00461057	0.00925666	0.311483
ABCB8	17	0.00461968	0.000392207	0.000272535
CDC45	19	0.00463519	0.00570111	0.328914
DMAP1	6	0.00464199	0.00902945	0.476756
FN3KRP	5	0.00465091	0.0081884	0.0317711
ZDHHC6	5	0.00466927	0.00739502	0.0429298
NAALADL2	10	0.0046885	0.00608547	0.014199
PRSS56	6	0.00469137	0.00628745	0.0130433
DAPK2	8	0.00469687	0.00844906	0.0563537
AL512328.1	22	0.00470728	0.0101105	0.557938
SNORD84	3	0.00471764	0.00796179	0.0330228
HIST1H1B	8	0.00472378	0.00950285	0.55751
BRCA2	19	0.00473754	0.0100798	0.683641
AC005618.3	6	0.00474152	0.00857381	0.110764
INTS6	8	0.00475442	0.00927783	0.0666575
ASB3	10	0.00476863	0.00507883	0.00785806
SERBP1	2	0.00478239	0.00765504	0.55696
ZNF200	9	0.00478278	0.00236802	0.00270496
MYO7A	31	0.00478642	0.0102865	0.550739
STAU1	11	0.00478847	0.00908099	0.231056
C18orf65	2	0.0047961	0.000951092	0.000791757
ABI3BP	41	0.00479857	0.00636141	0.990514
RBM17	2	0.00483437	0.00559008	0.00659335
CUTC	10	0.00484098	0.00955104	0.950323
LRP10	12	0.00484313	0.00202633	0.00199379
C9	31	0.00484372	0.00755459	0.164953
LINC01205	5	0.00485176	0.00577722	0.00795168
AC025165.1	9	0.00486044	0.0099057	0.0931929
PHF21A	17	0.00486334	0.0098969	0.468266
INVS	9	0.0048637	0.00926935	0.247217
DCBLD1	6	0.00486818	0.00891065	0.333495
SLC6A1	8	0.00486869	0.00954068	0.750858
CXCL10	4	0.00487112	0.00843496	0.0444389
MSH5-SAPCD1	12	0.00487653	0.00871642	0.114471
PILRA	3	0.00489637	0.00640239	0.122009
ZNF252P-AS1	2	0.0049016	0.00404919	0.00340235
EPHX1	11	0.00491318	0.00996602	0.767773
ZC3H15	8	0.00491678	0.00607593	0.0116718
HOXC4	2	0.0049262	0.00326435	0.00247922
ZNF831	14	0.00492728	0.0102587	0.71585
PRSS23	5	0.00493696	0.00760146	0.0273533
AC026787.1	2	0.00493827	0.00663722	0.0282723
TAS2R1	2	0.00493827	0.00663722	0.0282723
PSRC1	8	0.00495189	0.00976168	0.293571
UHRF1BP1L	17	0.0049535	0.00989987	0.242592
KIFAP3	9	0.00495493	0.00913921	0.0773492
IL7	6	0.00498049	0.0095454	0.0538076
KIF16B	22	0.00498422	0.00600456	0.0124967
HP1BP3	6	0.0049866	0.00270474	0.00219837
MAPRE1	2	0.00499848	0.00574299	0.011962
ADGRF5	13	0.00500326	0.0100014	0.749107
SH2D2A	5	0.00501427	0.00749425	0.0131121
AL080317.3	3	0.00502433	0.00616929	0.0403042
HSPA14	12	0.00505338	0.00650814	0.0178802
OR4A47	2	0.00505431	0.00824401	0.729134
ALDH5A1	3	0.00506267	0.00689276	0.0112515
ZNF594	6	0.00507407	0.00963692	0.154661
NSFL1C	4	0.0050748	0.00910953	0.841497
DTD1	4	0.00507986	0.0091465	0.497939
TRIM6-TRIM34	12	0.00509798	0.00210329	0.00184123
RIF1	29	0.00513348	0.0107916	0.397605
ABCA8	24	0.00513468	0.00930545	0.302287
LBP	20	0.00515075	0.0105417	0.54636
MINK1	14	0.00516824	0.00994501	0.155672
HIST1H1D	10	0.00520972	0.000901255	0.000631882
AC087276.2	5	0.0052101	0.00953725	0.0491325
DCANP1	4	0.00523465	0.00668673	0.201507
AVIL	12	0.00524355	0.0102147	0.150095
MCTP2	20	0.00526327	0.0111803	0.481773
CCDC9	3	0.0052703	0.00605061	0.00762383
TM2D2	6	0.00527928	0.00763613	0.506574
ELMSAN1	9	0.00530427	0.0101169	0.862324
ANO10	10	0.0053065	0.010083	0.509518
PPRC1	13	0.0053094	0.0108086	0.521765
QRFPR	6	0.00531682	0.00981969	0.515285
CNOT7	4	0.00535774	0.00897596	0.663587
COL22A1	25	0.00535885	0.00874107	0.04349
GNB1L	8	0.00536673	0.0102193	0.875192
TMPRSS11A	5	0.0053771	0.00958509	0.183798
CAT	12	0.00537714	0.0100204	0.600714
ELOB	7	0.00540246	0.000758505	0.000579313
DOCK5	36	0.00541007	0.0116889	0.988041
RELT	10	0.00541312	0.0108293	0.559505
TTC28	26	0.00541547	0.00666267	0.330389
AC008050.1	4	0.00541718	0.0100368	0.64048
TET2-AS1	11	0.00541759	0.0108723	0.103964
TET2	11	0.00541759	0.0108723	0.103964
DDX39B	12	0.00542395	0.00987228	0.423508
ZYX	10	0.00545425	0.00677205	0.0129228
LOC107984974	2	0.00545695	0.00840395	0.681709
OGA	9	0.00545866	0.0108755	0.82495
DAB2	21	0.00549679	0.00838429	0.0671442
NUB1	7	0.00551127	0.0087049	0.245819
AC104793.1	2	0.00551667	0.00170773	0.00118304
AADAC	5	0.00554786	0.00845542	0.0637395
CA10	13	0.00555918	0.0112857	0.523482
COBL	18	0.00556697	0.011486	0.546373
PCDHGB3	60	0.00556725	0.0111985	0.860353
WNT11	6	0.00557329	0.0110022	0.104161
TH2LCRR	3	0.0055754	0.00949925	0.0230067
MRPL37	14	0.00557595	0.0104539	0.235219
XPO7	17	0.00558609	0.00862896	0.467193
EPHA1	13	0.00559049	0.0113721	0.111873
SENP1	9	0.00562738	0.00986763	0.0584736
RIIAD1	5	0.00562981	0.0104321	0.536152
AL589765.1	5	0.00562981	0.0104321	0.536152
PAX4	9	0.00566035	0.0113635	0.0763927
USP6	8	0.00566966	0.0113103	0.119765
LTBP3	18	0.00569641	0.0117644	0.867579
PTGFRN	7	0.00570398	0.0110865	0.823268
SLC6A1-AS1	2	0.00571815	0.00238224	0.00139066
COMMD3	3	0.00573278	0.000591056	0.000430306
HERC6	8	0.00575002	0.0113394	0.114759
HNRNPUL1	4	0.00576463	0.0017961	0.00141446
HHIP	5	0.00578418	0.0089283	0.117188
RAB3GAP1	12	0.00579646	0.00283239	0.00266613
MRPL16	4	0.00581181	0.00761644	0.0136786
AFAP1L1	11	0.00581828	0.00929438	0.025623
SETD6	5	0.00581981	0.010584	0.812283
SPATA6L	13	0.00583131	0.0118778	0.232752
FUK	16	0.00583954	0.0118237	0.0938234
FLJ20021	2	0.0058564	0.00729148	0.0227757
UBE2E1	2	0.00586994	0.0049571	0.00425067
GSE1	16	0.00589154	0.0122101	0.464857
NPHP4	20	0.00590038	0.0124631	0.176727
RAD50	5	0.00590288	0.0107375	0.117569
LRRC74A	12	0.00591182	0.0119329	0.197126
TMEM208	4	0.00592219	0.00830204	0.0900165
WDR86	3	0.00593564	0.0073203	0.00934977
DDX42	6	0.00596192	0.000540009	0.000250205
HIF3A	8	0.00596959	0.00993418	0.0385521
ATXN2L	12	0.00597978	0.00735971	0.0537711
STIL	10	0.00598456	0.00731384	0.0150054
DLEU2	9	0.00598825	0.00936937	0.0261034
BTNL2	8	0.00598938	0.0119727	0.634074
DDIAS	6	0.00599637	0.0102363	0.861635
SH3BP5-AS1	3	0.00601331	0.0102585	0.652677
SH3BP5	3	0.00601331	0.0102585	0.652677
PTPN13	34	0.00601695	0.0122576	0.208665
C22orf31	7	0.00603065	0.0104497	0.855227
ETNPPL	7	0.00606008	0.0118246	0.220674
FAM229B	4	0.00607635	0.00417073	0.00333097
ATP5MF-PTCD1	17	0.00611935	0.0124763	0.974699
CCR9	7	0.00615601	0.0114446	0.869143
ZNF451	16	0.00616961	0.0126675	0.459885
ZDHHC12	3	0.00617506	0.00248878	0.00233735
AL359924.1	12	0.00619515	0.000340974	0.000224895
LOC100130331	12	0.00619515	0.000340974	0.000224895
ZP4	12	0.00619515	0.000340974	0.000224895
HUNK	12	0.00620754	0.0124743	0.310879
CCDC174	4	0.00621745	0.0089881	0.0271314
WEE2-AS1	9	0.0062189	0.00825714	0.0706329
SGF29	6	0.00621938	0.0109141	0.135885
FOPNL	6	0.00622536	0.0113679	0.274301
LRRC40	8	0.00623932	0.0113557	0.118397
DFFBP1	2	0.00626783	0.00604125	0.00543844
SLC22A5	11	0.00627355	0.0100826	0.436875
TUBA4A	5	0.00628461	0.0101837	0.741624
UGT2B4	6	0.00632114	0.000974548	0.000476768
AACS	13	0.00633911	0.00616518	0.00951459
CEACAM21	9	0.00635474	0.0120772	0.0940952
SIGLECL1	6	0.00636974	0.0104519	0.262538
AC063977.3	6	0.00636974	0.0104519	0.262538
COL4A4	19	0.00637125	0.0110645	0.0493905
PTPRG	17	0.00638046	0.0125607	0.458727
UBE2Q1	8	0.0063821	0.00171849	0.00097009
AC022098.1	14	0.00638453	0.0124418	0.108644
ADGRL1	14	0.00638453	0.0124418	0.108644
LOC100507373	14	0.00638453	0.0124418	0.108644
ANO1	27	0.00639178	0.0135293	0.386316
PSORS1C2	5	0.00640018	0.0108591	0.513476
PKN3	15	0.00640282	0.00512536	0.00486286
HLA-B	19	0.0064257	0.00909439	0.257957
AC006064.2	2	0.00642745	0.00743741	0.048638
CCNJL	4	0.00642977	0.00886443	0.0957731
EMC1	20	0.00644708	1.6939e-05	1.18273e-05
CLC	2	0.00645068	0.00256424	0.00153825
CCDC117	3	0.00653311	0.000275318	0.000232972
REV3L	16	0.00653936	0.0134622	0.859601
CTNNB1	12	0.0065496	0.010445	0.0967576
ATP6V1G2	6	0.00658259	0.0109692	0.0346791
TJP2	13	0.00660017	0.0133617	0.120596
CUEDC2	2	0.00660595	0.00140537	0.00117308
SERPINE3	7	0.00663369	0.0120916	0.637469
MSS51	3	0.00664215	0.0108177	0.0951773
LYPD6B	7	0.00665181	0.012838	0.0714311
AL645922.1	35	0.00665278	0.00973438	0.54833
AC006994.2	4	0.00665546	0.010282	0.514759
ACADL	4	0.00665546	0.010282	0.514759
AL109810.2	4	0.0066623	0.0106291	0.024759
LOC149373	4	0.0066623	0.0106291	0.024759
IPPK	9	0.00670532	0.0116365	0.254154
MIR3936HG	8	0.00670894	0.0100441	0.937623
TMEM251	2	0.00671087	0.00509787	0.00341055
RPL14	4	0.00674428	0.0110872	0.0424397
SEMA4D	12	0.006791	0.00942467	0.0234161
HECTD4	18	0.00679662	0.013588	0.103357
USP3	8	0.00681188	0.00958788	0.019574
FBN3	38	0.00681302	0.000712535	0.000517233
HKDC1	10	0.00681574	0.0135166	0.536066
PKHD1	34	0.00681854	0.0144721	0.290534
HNRNPA1P62	3	0.00684067	0.0102747	0.0275308
EPHX3	5	0.00684182	0.0123276	0.0529828
NTRK3	18	0.00687196	0.0135225	0.534476
ARHGEF28	22	0.00687868	0.0140321	0.407222
EMB	2	0.00689075	0.00965812	0.0756548
DKK3	2	0.00692114	0.00510289	0.00362617
LOC101927437	10	0.00693835	0.0133072	0.781399
CLYBL	10	0.00693835	0.0133072	0.781399
AC069444.2	11	0.00694159	0.000155287	6.71062e-05
PSMG1	7	0.00695262	0.0133459	0.522425
MAP7D1	12	0.00699128	0.0133909	0.103519
OBP2B	2	0.0070077	0.00902326	0.0577206
CYP4F24P	3	0.00701966	0.011329	0.257428
SSBP1	13	0.00702396	0.000343385	0.000287654
ALG3	7	0.00702927	0.0125599	0.0416556
CAP2	9	0.00705745	0.0054367	0.0052355
EFR3B	10	0.00706889	0.00265576	0.00173785
FASN	33	0.00707318	0.00965404	0.0289918
PPAN	10	0.00708053	0.0107824	0.035043
CIITA	16	0.0070838	0.0141969	0.18911
IZUMO4	14	0.00708615	0.0129345	0.0532972
CACNA1S	21	0.00709536	0.0120852	0.0862725
ENTPD1-AS1	24	0.0071048	0.0143508	0.544868
OR2B2	2	0.00711214	0.00477346	0.0038136
OOEP-AS1	4	0.00711575	0.011295	0.0266592
TAAR9	5	0.00712447	0.01211	0.792353
SORL1	36	0.00715065	0.0150144	0.516659
MFAP5	10	0.00715517	0.0119836	0.175617
ZNF525	5	0.00716039	0.00265909	0.00157417
CPSF7	7	0.00716905	0.0132677	0.948645
snoU13	12	0.00717317	0.0140403	0.667434
CCL16	2	0.00718179	0.0110978	0.0838305
NUP210L	19	0.00720128	0.0147446	0.219166
PDXDC1	26	0.00721292	0.0143909	0.150283
RAB11FIP4	15	0.00721585	0.010238	0.0269188
WDR92	6	0.00722384	0.0139316	0.391263
ERLIN1	5	0.00724169	0.0132567	0.218021
LINC01583	2	0.00727102	0.0110889	0.14996
TM9SF3	4	0.00728067	0.00918521	0.0132459
ARHGAP28	8	0.00730028	0.013715	0.397762
ZKSCAN4	6	0.00734582	0.00881913	0.00906122
PAWR	6	0.00735717	0.000911472	0.000469756
TEX9	9	0.00735789	0.0140739	0.113247
EVX2	2	0.0073777	0.00293421	0.00174756
ZNF335	21	0.00737818	0.0141375	0.0852716
ATP9A	15	0.007392	0.0150189	0.425246
TRIM67	14	0.00741782	0.0149194	0.29922
SPATA16	10	0.00743081	0.0138347	0.776931
PPA1	4	0.00745076	0.0118667	0.404576
GFOD1	5	0.00745193	0.00780164	0.00796316
KRT8P50	5	0.00745504	0.014064	0.151973
CDH1	11	0.00745947	0.0147932	0.327167
DLG5	26	0.00745962	0.0155978	0.663951
TRIM34	5	0.0074827	0.00408514	0.00340519
ODR4	13	0.00748422	0.0072655	0.0100013
GH2	4	0.00749168	0.00717206	0.00589786
TRUB2	7	0.00749757	0.0123478	0.593606
AP000977.1	2	0.00751992	0.00935344	0.041318
LRRC8A	8	0.00752338	0.00795729	0.00871805
C20orf96	10	0.00753228	0.0145902	0.916808
TRIM2	6	0.00753379	0.0136313	0.344604
LPL	6	0.00754087	0.014176	0.22703
WDR7	10	0.0075458	0.0107842	0.216648
BCL9L	12	0.00755769	0.0138134	0.9018
PDE10A	14	0.00757817	0.014457	0.179196
ACTL9	3	0.00757819	0.012114	0.8625
ATP6V0D1	2	0.00758908	0.00609647	0.00492559
UBA5	2	0.00763585	0.0089207	0.0148693
CNGB1	27	0.00764019	0.0153448	0.0975928
CCDC62	10	0.00765423	0.0148621	0.65384
MYOM3	28	0.00769773	0.0105643	0.028227
SEMA4C	10	0.00769991	0.0129639	0.113874
AC011483.1	12	0.00770558	0.0131517	0.0357416
LINC01644	4	0.00770883	0.00461762	0.0029501
THNSL1	4	0.0077167	0.0138123	0.302591
REEP6	9	0.00773026	0.0145399	0.967418
SPEG	22	0.00773663	0.015947	0.172382
RBL1	8	0.00774348	0.0136178	0.149316
BTN3A2	7	0.0077773	0.0141943	0.304741
RASGRP2	7	0.00778551	0.0150609	0.264556
BTN3A3	10	0.00779081	0.00759362	0.00993019
CDYL2	5	0.00779942	0.0132324	0.633967
KCNH2	5	0.00779965	0.0145038	0.117328
GCDH	6	0.00781124	0.0151652	0.812738
PCA3	21	0.00781209	0.0160973	0.986171
SMG6	19	0.00782071	0.00333534	0.00346897
ZDHHC2	8	0.00784307	0.0106503	0.0128194
USP3-AS1	7	0.00785639	0.00838665	0.00844195
BBOF1	8	0.0078629	0.0135861	0.0463291
INPP5J	10	0.00786454	0.0154322	0.796043
GATAD2A	19	0.00788096	0.0114496	0.205525
ZNF337	9	0.00788868	0.0157962	0.910262
PLAGL2	3	0.00790032	0.0128441	0.0250997
SLC5A5	7	0.00790038	0.015189	0.106596
ZNF324	6	0.00792041	0.0142576	0.357221
SMPD3	6	0.00796643	0.0142159	0.10725
MAATS1	10	0.00797916	0.000114474	5.2154e-05
POLR2LP1	2	0.00802694	0.00808276	0.00773564
ZNF446	7	0.00806016	0.0146145	0.0436864
TCN2	10	0.00806593	0.0133444	0.036216
VPS13B	36	0.00807503	0.0160809	0.222084
EP300	29	0.00807943	0.0138137	0.144121
DPCD	8	0.00809358	0.0149288	0.235603
CFAP157	8	0.00809541	0.0146915	0.0545316
SETD1A	14	0.00810856	0.0162253	0.166997
KIFC2	13	0.00811777	0.0167426	0.705875
NFKBIL1	9	0.00814192	0.0085539	0.0109027
LRRK2	26	0.00815111	0.0171143	0.675678
C2CD6	11	0.00815353	0.00735762	0.00982548
TMEM139	4	0.00816474	0.013539	0.410567
ERICH6B	7	0.0081751	0.0121054	0.0252677
ERI3	8	0.00818233	0.0146269	0.0505612
STARD3	5	0.0081933	0.0152512	0.759614
RCC2	6	0.00820183	0.0160629	0.581823
ECD	7	0.00820487	0.0150476	0.82867
ACPP	8	0.00823002	0.00160983	0.000854047
BTNL9	8	0.00823846	0.0152938	0.375569
CARMN	3	0.00824372	0.0110563	0.739579
MIR145	3	0.00824372	0.0110563	0.739579
SLC22A3	3	0.00825457	0.000703538	0.000408399
PPP1R7	3	0.00828089	0.0136907	0.727954
KIAA0586	15	0.00828402	0.0128377	0.064398
JCHAIN	2	0.00828704	0.00301592	0.00179575
MED12L	45	0.00829416	0.0105332	0.188259
KRT79	13	0.00832408	0.00790676	0.00875923
LRRK1	47	0.00833057	0.0151013	0.609973
HTR4	7	0.0083388	0.0149059	0.40808
GPR84	10	0.00834663	0.013332	0.0503631
AC016526.2	2	0.00834853	0.0130969	0.969159
BPIFC	10	0.0083513	0.00796407	0.00880423
CDH16	6	0.0083518	0.00059832	0.000291863
PHLDB3	10	0.0083629	0.0161639	0.490792
GLCE	6	0.00837243	0.0147127	0.609099
AC079328.2	2	0.00837745	0.00744161	0.00644784
SPAG5	14	0.00840126	0.0158863	0.418245
RBM45	5	0.00841859	0.0152677	0.291194
HIST1H3A	9	0.00843708	0.0147192	0.820047
OVCH2	14	0.00843752	0.0155578	0.796858
FAM200B	2	0.00844041	0.0106011	0.0301586
CHRM5	2	0.00845191	0.0105661	0.0189124
LOC101927055	6	0.00845623	0.0157317	0.264964
OR8K3	2	0.00847379	0.00988856	0.0337825
CBFA2T3	11	0.00850332	0.00846477	0.0105827
LPO	10	0.00854047	0.0168899	0.619965
PRIMPOL	4	0.00855629	0.0151107	0.632718
WDPCP	13	0.00856061	0.0150637	0.406187
TOM1L2	7	0.00858907	0.00309915	0.00193393
FAM45BP	2	0.00859456	0.0131794	0.122411
FAM45A	2	0.00859456	0.0131794	0.122411
SLC17A8	11	0.00859481	0.0158009	0.124216
CDC40	7	0.00860091	0.0163016	0.67876
NDUFS1	7	0.00861576	0.0161525	0.721323
CAPN9	21	0.00864239	0.0179912	0.399687
ADGRF3	19	0.00865389	0.0160922	0.69888
AADACL2-AS1	9	0.00865831	0.0161527	0.294072
ICAM1	6	0.00865891	0.0125893	0.0191057
IQGAP3	14	0.00866002	0.0171079	0.190167
VPS37C	8	0.00866592	0.0154746	0.287099
EPS8L2	7	0.00866975	0.016792	0.196112
AP006621.4	7	0.00866975	0.016792	0.196112
GRM4	19	0.00867876	0.0118969	0.0300066
ATP2A1-AS1	2	0.00870044	0.00393025	0.00234361
TSR1	11	0.00872094	0.0171612	0.133938
KIF21B	16	0.00872227	0.0173468	0.487748
AC009097.1	2	0.00873058	0.0072645	0.00488593
AC131025.3	4	0.00877282	0.00937512	0.0103071
CNTN5	19	0.00880162	0.0180165	0.856638
ZMYND12	3	0.00880904	0.00198015	0.00132005
KCND3	5	0.00881971	0.0157361	0.201084
TGIF1	4	0.00882707	0.0105784	0.0119672
CSE1L	7	0.00883367	0.0151757	0.0649488
ZBTB41	8	0.00885343	0.0164839	0.109413
GPI	19	0.00886861	0.0180555	0.630905
SULT1A2	6	0.00886899	0.015823	0.345623
SMIM27	3	0.00893004	0.0126301	0.0268591
NDUFB6	3	0.00893004	0.0126301	0.0268591
ABLIM1	9	0.00893453	0.0151187	0.107368
AC004408.2	2	0.0089446	0.00917558	0.00847752
APOBEC1	3	0.00895486	0.011257	0.37536
ASB14	5	0.0089718	0.015112	0.222875
SGTA	7	0.00898335	0.000246198	0.000130783
UBAC2	11	0.00900434	0.0167733	0.843825
KPNA1	4	0.00900876	0.00849329	0.00808829
TDRD6	20	0.00902446	0.0185499	0.805506
AP001775.2	3	0.00902531	0.00379533	0.0022137
ZNF415	5	0.00902772	0.0148602	0.477079
AP2M1	4	0.00903522	0.0164431	0.564241
COL4A2	24	0.00905445	0.0182337	0.708665
TSFM	13	0.00905674	0.0166284	0.527056
SCAI	11	0.0090918	0.0177679	0.941815
JUP	10	0.00913004	0.0168761	0.125198
ARMC10	4	0.00915627	0.0135732	0.710912
RBX1	4	0.00918695	0.00786031	0.0057335
WDR63	17	0.00919846	0.0174111	0.891122
DDX47	5	0.00921225	0.000508828	0.000238698
ADAMTS20	25	0.00925657	0.0174541	0.0838271
GGT6	2	0.00925814	0.0132341	0.0437364
GIMAP6	4	0.00926746	0.00302316	0.00193025
NEK11	9	0.00927415	0.0174664	0.134547
SEC23B	15	0.00927684	0.0172433	0.506092
KLHL29	16	0.00928978	0.0183687	0.464977
AC135050.7	4	0.0092938	0.0166289	0.0803261
VKORC1	4	0.0092938	0.0166289	0.0803261
IRX3	2	0.00929402	0.0107701	0.0122671
STARD4	2	0.00929797	0.0109555	0.0754366
LRRC39	13	0.00929908	0.0179826	0.833899
FYB2	14	0.00930454	0.0187609	0.550495
EEF1D	8	0.00934356	0.000955212	0.000490258
WDR48	9	0.00937464	0.0148563	0.358523
OASL	6	0.00938295	0.0168029	0.63991
GATB	9	0.00938935	0.0182908	0.186889
AC087286.3	8	0.00939123	0.00589256	0.00497402
DIPK1B	2	0.00941297	0.00454882	0.00291878
SNHG7	2	0.00941297	0.00454882	0.00291878
FAM69B	2	0.00941297	0.00454882	0.00291878
ESRRB	9	0.00945424	0.0177361	0.771118
EXOC6B	12	0.00947236	0.0152404	0.037628
TEX14	17	0.00948096	0.0188639	0.107292
PCF11	15	0.00949251	0.0193417	0.353501
TMPRSS11F	6	0.00950685	0.0177487	0.122368
LOC550113	6	0.00950685	0.0177487	0.122368
TRIM5	22	0.00951099	0.0197987	0.370234
SEC22C	3	0.00954173	0.0162264	0.0926753
CPE	7	0.00956373	0.0165079	0.0469719
FCHO2	11	0.00957147	0.0128232	0.0255711
LINC01529	10	0.00958285	0.00406126	0.00357399
SELENOW	4	0.00959797	0.0160299	0.217696
DPP4	13	0.00961529	0.0040051	0.00343919
LNX1	12	0.00965367	0.0187469	0.15299
LOC105374454	2	0.00965898	0.0148759	0.0189179
AC020594.1	2	0.00965898	0.0148759	0.0189179
USP24	32	0.00969571	0.0175382	0.228192
PHIP	11	0.00970315	0.0189458	0.427501
FKBP5	10	0.00970695	0.0157895	0.0382492
ZNF687	10	0.00970796	0.01839	0.889324
AC026401.1	3	0.00971421	0.0164834	0.486286
AC004771.5	2	0.00973637	0.00365391	0.00283173
FAM207A	6	0.00973684	0.0177915	0.414229
PSME4	22	0.00974756	0.0195018	0.664968
IL20RB	5	0.00975936	0.00244255	0.00125707
CSK	9	0.00979756	0.00892604	0.00829843
FYCO1	17	0.00982179	0.0181848	0.084662
TSNAXIP1	15	0.00989828	0.0176331	0.09566
GTF2A2	2	0.00989844	0.00441731	0.00278148
TLE1	5	0.00997106	0.0137073	0.0164275
MRPS31	4	0.00997749	0.0161489	0.253337
SMAD5	3	0.00997977	0.0168832	0.233748
HIP1	16	0.0100279	0.0197415	0.763086
UBE3C	17	0.0100287	0.0169684	0.267821
ARL8A	4	0.0100523	0.000527844	0.000262945
PSMG2	14	0.0100675	0.0199824	0.713667
TFRC	13	0.0100845	0.0200746	0.675221
CDK7	4	0.0100978	0.0182347	0.0871844
CRYGS	2	0.0101066	0.0158072	0.867439
ILDR2	5	0.0101088	0.0029393	0.00155813
GPR180	5	0.0101149	0.0180311	0.814525
LOC101927583	3	0.0101475	0.015904	0.444761
NLK	3	0.0101567	0.0114383	0.0117843
OPTC	6	0.0101602	0.0181028	0.825181
RBM34	11	0.0101762	0.0189601	0.254749
MCRIP1	3	0.0102012	0.00277339	0.00155024
SERPINB10	4	0.0102018	0.00362427	0.00263554
DIO3	2	0.0102117	0.0131758	0.04003
PTRH1	11	0.0102352	0.0197956	0.190568
NARF	6	0.0102966	0.0158969	0.685611
NRG3	10	0.0103355	0.0150747	0.0339474
TSEN54	6	0.0103461	0.0193485	0.460168
PSMB1	6	0.0103895	0.00140679	0.000922716
CHD7	26	0.010397	0.00437082	0.00493828
PCDHGA6	54	0.0104069	0.0203074	0.298884
NOS2	7	0.0104126	0.0200246	0.113281
MEGF9	4	0.0104228	0.0162487	0.428576
AC123768.5	5	0.010423	0.0179295	0.61317
ARHGAP11A	5	0.010423	0.0179295	0.61317
WFDC1	5	0.0104437	0.0115465	0.011857
EYA2	16	0.0104524	0.0177157	0.0461653
FHOD3	18	0.0104667	0.0192644	0.239659
TRPT1	6	0.0104721	0.0185354	0.769696
AC145098.1	4	0.010479	0.0174705	0.4255
ARL14	3	0.0104905	0.0166548	0.307594
RBM5	7	0.0104964	0.0205854	0.775814
EPHA4	12	0.0105044	0.0202382	0.248494
P2RX1	6	0.0105123	0.0200654	0.412151
CDH2	11	0.0105177	0.00878005	0.00635458
LANCL1	8	0.0105289	0.0200531	0.715002
FAM222B	6	0.0105383	0.0179389	0.58533
INTS5	5	0.0105445	0.0164837	0.136036
ANK3	34	0.0105689	0.0211101	0.121577
GPHN	17	0.0105853	0.021102	0.235798
CFAP410	4	0.0105994	0.0148639	0.445886
DNAH17	104	0.0106067	0.0149201	0.398395
OR6B2	2	0.0106096	0.010172	0.00878455
AC093249.2	3	0.0106136	0.00938377	0.00768991
ZNF689	3	0.0106136	0.00938377	0.00768991
FBLN5	5	0.0106321	0.0185621	0.353271
STAT6	13	0.0106361	0.0151173	0.0368657
AC036108.2	12	0.0106542	0.0199927	0.102985
SPRED2	6	0.010693	0.0203853	0.472957
MARCH6	16	0.0107251	0.0202291	0.683602
MARC1	4	0.0107309	0.00953788	0.00824317
NEURL1	5	0.0107321	0.016272	0.521029
BABAM1	6	0.0107457	0.0175403	0.135087
ETAA1	4	0.0107483	0.0136693	0.017729
FMN1	17	0.0107644	0.0201526	0.0755679
ZNF154	3	0.0107863	0.00854079	0.00706362
TRIP12	19	0.0108045	0.0217414	0.80037
RASL11B	3	0.010806	0.0038905	0.002471
RPS3	4	0.0108082	0.00166996	0.000821801
GNPAT	8	0.0108178	0.010034	0.0114145
RASL11A	5	0.0108502	0.0165298	0.0459499
PTPN11	2	0.0108539	0.00571609	0.00481039
ASAH1	10	0.0108646	0.0215366	0.683582
LANCL1-AS1	7	0.0108682	0.020628	0.86861
SYK	8	0.0108987	0.01578	0.0243934
ZNF256	2	0.0109056	0.00183894	0.00155562
CETP	11	0.0109107	0.000840941	0.000473345
IQUB	6	0.0109303	0.0158077	0.069246
PHLPP2	13	0.010931	0.0207245	0.518447
DEPDC7	4	0.0109512	0.0121059	0.0100108
CTC1	14	0.0109665	0.0137769	0.0755117
AC092821.3	3	0.0109723	0.00837391	0.00595685
KLRB1	3	0.0109723	0.00837391	0.00595685
AC136628.2	2	0.0109735	0.014576	0.0541615
AL583722.1	5	0.0109951	0.00107819	0.000544528
AL049634.1	5	0.0109991	0.0164892	0.0919659
SIRPD	5	0.0109991	0.0164892	0.0919659
FAM124B	7	0.0110084	0.0195611	0.0676542
XRN2	11	0.0110232	0.0203154	0.161278
MDH1	5	0.0110289	0.0183389	0.0435527
OFCC1	11	0.0110364	0.0210568	0.179522
NAXE	4	0.0110398	0.00900655	0.0074463
CCDC33	16	0.0110535	0.021328	0.309574
RBM25	9	0.0110676	0.019508	0.0717083
SLF1	11	0.0110899	0.00828666	0.00748658
SPIRE1	9	0.011092	0.015763	0.457199
AC112198.3	3	0.0110931	0.0169539	0.395082
MYEF2	7	0.0110949	0.0207395	0.313185
BTN3A1	8	0.0110983	0.0210898	0.880883
TBL3	25	0.0111422	0.02247	0.212449
LOC101929227	2	0.0111526	0.00532024	0.00352206
AP004147.1	2	0.0111526	0.00532024	0.00352206
SFT2D2	4	0.0111533	0.0201004	0.841734
AC021066.2	2	0.0111784	0.0158331	0.394997
POFUT1	6	0.0111797	0.020183	0.820839
IL23R	10	0.0111948	0.0204907	0.639891
LY6E	2	0.0111948	0.0154201	0.026345
ERO1A	3	0.0112116	0.0189675	0.161594
ABCA9	12	0.011246	0.0217178	0.110203
TMPRSS11E	5	0.0112513	0.00646508	0.00449157
WDR5B	2	0.0112628	0.0154903	0.0718148
SLC35B1	7	0.0112633	0.0201838	0.238926
CRYZ	6	0.0112768	0.0188516	0.290525
GAS8	16	0.0112781	0.0206624	0.0863125
UBTF	9	0.0112783	0.0218076	0.943291
KLRC1	2	0.011292	0.0176112	0.861802
MTRF1	3	0.0113096	0.00734372	0.0059529
ZNF487	5	0.0113136	0.0125003	0.0176267
SULT1C2	5	0.0113182	0.0210741	0.797169
GRM3	6	0.0113212	0.018765	0.471785
CEP112	24	0.0113261	0.0207851	0.269631
PKHD1L1	57	0.0113323	0.0227916	0.234471
PLB1	38	0.0113398	0.0226404	0.813154
OR5B21	3	0.0113432	0.0144335	0.01977
EFCAB8	18	0.0113554	0.0212369	0.240577
FSD1L	10	0.011377	0.0210982	0.132942
PRR3	7	0.0113942	0.0208213	0.790168
BIN3	7	0.0114079	0.0200053	0.734921
CELF3	4	0.0114221	0.0200559	0.112108
MDM4	6	0.0114366	0.0195189	0.108215
FBRS	8	0.0114434	0.000739449	0.000396742
ALPP	4	0.0114447	0.00843648	0.00565787
AC068134.1	4	0.0114447	0.00843648	0.00565787
ZNF473	8	0.0114509	0.0167065	0.0266436
IREB2	15	0.0114616	0.0216468	0.503027
TMEFF1	5	0.0114837	0.0191494	0.361041
ADIPOR1	3	0.0115061	0.0158111	0.193409
TMPRSS3	17	0.0115128	0.0226737	0.585822
UBAP2L	17	0.0115156	0.0232258	0.680803
AL121829.2	2	0.0115313	0.0117956	0.0115985
SMG5	26	0.0115384	0.0167089	0.0456803
GSTA5	7	0.0115419	0.0202441	0.609172
B3GALNT1	3	0.0115433	0.00406812	0.00318764
MIR5187	5	0.0115772	0.0179438	0.042434
MSC-AS1	4	0.0115898	0.0202805	0.462787
HMCN1	74	0.011597	0.0181898	0.0771826
TSC1	15	0.011603	0.0222588	0.61639
ADAMTS13	15	0.0116171	0.0204323	0.281814
COPS6	7	0.0116234	0.0219117	0.442259
ZDHHC7	3	0.011657	0.00862244	0.00584858
MIR1268A	87	0.011659	0.0194375	0.607963
LOC105377102	3	0.0116692	0.0179593	0.104758
ZNF341-AS1	5	0.0116782	0.0213546	0.396859
STAP1	4	0.0116893	0.0146994	0.0169285
UQCC2	7	0.0116912	0.0216654	0.415371
ATR	22	0.0116952	0.0193611	0.316573
HTR3C	5	0.0117326	0.0210818	0.506839
TLE6	11	0.0117459	0.00247373	0.00141491
A2ML1-AS1	3	0.0117583	0.0173874	0.156412
LHFPL3	4	0.0117678	0.019308	0.223441
CNIH1	2	0.0117691	0.0118618	0.00844074
FAM198A	7	0.0117777	0.00901892	0.00797796
GASK1A	7	0.0117777	0.00901892	0.00797796
AKAP10	5	0.0117822	0.0113206	0.0113135
VEGFC	8	0.0118066	0.0216345	0.387033
ZNF708	5	0.0118196	0.0201268	0.0422592
TUBB1	6	0.0118225	0.00534443	0.00361354
AC092718.7	2	0.0118267	0.0178992	0.0436365
DOCK8	34	0.0118441	0.0186742	0.0466792
AC110285.4	6	0.0118518	0.0163814	0.846013
MBL2	4	0.0118776	0.0183022	0.135184
RNF34	7	0.0119325	0.00953803	0.00794927
KNCN	3	0.0119406	0.0184491	0.0300671
CALML4	3	0.0119421	0.0112957	0.00906876
AC107871.1	3	0.0119421	0.0112957	0.00906876
CNOT3	8	0.0119777	0.00466599	0.00338016
AC137590.1	2	0.0119847	0.0131506	0.0103558
HFM1	14	0.0120005	0.0209477	0.331445
AC020978.9	2	0.0120117	0.0169935	0.0403309
CHRNA3	10	0.012022	0.0226381	0.0824815
AC073610.3	18	0.0120658	0.0241548	0.76394
ARHGEF11	22	0.0120715	0.0247774	0.376875
HS2ST1	7	0.012075	0.0217178	0.0967976
DCAF12	4	0.0120769	0.012393	0.0111938
KPRP	5	0.012087	0.0223365	0.186344
ADAM12	19	0.0120963	0.0209592	0.45572
RBBP4	5	0.0121038	0.0137542	0.0121304
MIR4668	5	0.0121436	0.0105146	0.0090552
SYDE1	11	0.0121665	0.0232048	0.390734
PPP4R1L	10	0.0121771	0.019251	0.391865
BTG2	2	0.0121775	0.0144469	0.0597379
OR5D18	6	0.0121891	0.0206419	0.0968608
CLCA4	9	0.0122104	0.0225786	0.869876
TNF	2	0.0122285	0.0101778	0.00868446
DPF2	9	0.0122338	0.012058	0.0108922
P2RX4	10	0.0122589	0.0233941	0.227687
MCOLN3	8	0.0122937	0.0228356	0.315673
EGFLAM	10	0.0122959	0.0233893	0.0964208
GLRA3	4	0.0123011	0.0213598	0.104245
SULT1C3	4	0.0123077	0.0146674	0.152263
MACC1	13	0.0123129	0.016162	0.0249661
LRRC28	8	0.0123135	0.021423	0.163707
MORF4L1	5	0.0123164	0.00254718	0.00148159
VAV1	16	0.0123787	0.0234984	0.0968464
MIR6832	7	0.0124101	0.0234359	0.191437
SPACA1	4	0.0124231	0.0182947	0.0304928
VN1R1	2	0.012435	0.0175297	0.381258
ACSL5	8	0.0124383	0.0224768	0.0847026
ORMDL2	3	0.0124539	0.0167302	0.0183971
AC023055.1	3	0.0124539	0.0167302	0.0183971
AVPR2	2	0.0124646	0.0177586	0.195579
U52112.1	2	0.0124646	0.0177586	0.195579
GPR32	4	0.0124668	0.0033063	0.00173214
AC015563.2	3	0.0124927	0.0191055	0.886565
SPATA22	10	0.0125033	0.0224676	0.196059
GPX2	3	0.0125095	0.00531838	0.00298281
TXNDC15	10	0.0125247	0.0121285	0.0135449
NIPAL1	9	0.0125406	0.0234264	0.214183
HOXA3	3	0.0125434	0.0112301	0.00770471
ZNF467	6	0.0125467	0.0226411	0.283839
SLC35C2	7	0.0125683	0.00675006	0.00478703
DGKD	25	0.0125838	0.0187518	0.303329
TMEM268	9	0.0125877	0.0233053	0.642268
ATG4B	6	0.0126745	0.0132052	0.0143705
LIN54	11	0.0126901	0.0240774	0.254874
PPP3CA	4	0.0127026	0.0228272	0.622988
AC114730.2	3	0.0127099	0.0175915	0.0200343
SLC45A1	8	0.0127424	0.0231099	0.150217
TMEM167B	2	0.0127485	0.00411605	0.00359924
AC083798.2	3	0.0128164	0.0192062	0.0481671
LOC102723582	3	0.0128164	0.0192062	0.0481671
HTT	42	0.0128361	0.0166376	0.125943
CAPSL	7	0.0128455	0.00688368	0.0051449
PAPPA2	16	0.0128495	0.0258073	0.326505
STATH	4	0.0128696	0.00723451	0.00422247
ADH1A	3	0.0128846	0.021613	0.691544
GPRIN3	6	0.0128937	0.0238736	0.198781
TMEM74	2	0.0128947	0.0156066	0.0135466
ZSCAN9	7	0.0129115	0.0234375	0.160436
KLHDC9	3	0.0129276	0.021593	0.424194
PKNOX2	7	0.0129299	0.0233111	0.600351
SPOCK2	6	0.0129456	0.00315739	0.00194533
CD81	10	0.0129645	0.0204194	0.921178
TDO2	7	0.0129922	0.00356382	0.0019283
ELAVL4	5	0.0129974	0.0220437	0.303392
ARID1A	11	0.0130192	0.0208943	0.0512891
LYPLAL1-DT	2	0.0130234	0.0207209	0.283262
LYPLAL1	2	0.0130234	0.0207209	0.283262
STIP1	7	0.013025	0.0237323	0.088234
LAMB3	15	0.0130257	0.0253059	0.215966
AC138894.1	8	0.0130368	0.0124016	0.0106554
TMEM198B	2	0.0130435	0.0203	0.82731
HIST1H2BD	2	0.0130455	0.00454488	0.00325919
CDH8	7	0.0130565	0.013879	0.0166295
TTC30B	3	0.0130796	0.0209533	0.077813
CASQ2	7	0.0130824	0.0241611	0.624215
GDAP1	4	0.0131164	0.0142736	0.0138631
ITM2C	5	0.0131268	0.0236696	0.908117
WWC1	15	0.0131282	0.0254957	0.477162
RN7SKP223	2	0.0131337	0.0169659	0.0205571
RPS18	3	0.0131402	0.00167733	0.000861849
Z98884.1	9	0.0131644	0.0250773	0.56128
MRPS18A	2	0.0131685	0.0036344	0.00312623
ULBP1	3	0.0131718	0.0200646	0.0244149
HBS1L	13	0.0131772	0.0263521	0.988646
AP4B1-AS1	20	0.0131858	0.0257628	0.116416
ALMS1	32	0.0132173	0.0250718	0.481707
AC006547.3	2	0.0132194	0.0205302	0.136852
LPCAT1	6	0.0132199	0.0120568	0.0107894
CYP8B1	9	0.013228	0.0242225	0.259777
ACKR2	9	0.013228	0.0242225	0.259777
STRA6	10	0.0132345	0.00232767	0.00165473
DNAH10	60	0.0132404	0.0265797	0.990447
PACS2	5	0.0132562	0.0231593	0.129018
MPG	5	0.0132574	0.0106404	0.00844601
TRIM60	3	0.0132739	0.00135969	0.000726777
SYNM	16	0.0132965	0.0252356	0.106098
KIAA0895	4	0.0133127	0.0233542	0.402919
HOXA-AS3	2	0.0133247	0.0142672	0.0133432
AC020913.2	2	0.0133351	0.0120214	0.00958782
CCDC78	16	0.0133391	0.0267077	0.191717
TRDN	23	0.0133612	0.0272158	0.357709
C9orf66	2	0.0133677	0.01738	0.0414764
MAK16	7	0.0133696	0.00238737	0.00124878
MTCL1	18	0.0133798	0.0260849	0.66738
KCNJ3	3	0.0133949	0.0226977	0.174714
C5orf58	4	0.0134149	0.0242914	0.0961308
AC099329.2	11	0.0134359	0.0249119	0.536922
SNX10	4	0.0134465	0.0151342	0.0156825
RN7SL279P	4	0.0134546	0.022891	0.0741297
SND1	13	0.0134738	0.0261507	0.938759
PARP14	9	0.0134772	0.021162	0.0400803
UMODL1	33	0.0134994	0.0222577	0.0752186
ZFP90	3	0.0135019	0.014984	0.0147322
IPCEF1	4	0.0135193	0.0059928	0.0045145
SCYL3	4	0.0135344	0.0234781	0.0724037
TEX35	6	0.0135358	0.0241631	0.115524
NUDT5	6	0.0135633	0.0258339	0.157268
VIRMA	10	0.0135708	0.0257768	0.993184
REC114	7	0.0136032	0.0240299	0.159148
BRD7	10	0.0136179	0.0263609	0.951299
Z98883.1	4	0.013642	0.0160366	0.0146146
TTL	2	0.0136553	0.0208163	0.543534
HIST1H2BN	8	0.0136577	0.0209137	0.0342246
PNPT1	6	0.0136629	0.0252579	0.144247
DEFB112	4	0.0136735	0.0227745	0.596422
ZHX3	9	0.0136766	0.0201807	0.0327463
OR5B12	3	0.0136779	0.021547	0.0308608
TMEM91	4	0.0136942	0.0231477	0.0676277
SYT8	6	0.0136999	0.0238318	0.524886
DNAI1	12	0.0137215	0.026263	0.380262
LGI3	8	0.01373	0.0104279	0.0104341
PPFIBP2	15	0.0137537	0.0271958	0.150535
ZNF569	7	0.0137635	0.0257223	0.163547
SMARCC2	10	0.0137832	0.0259195	0.342666
AC073896.4	10	0.0137832	0.0259195	0.342666
GTPBP3	4	0.0138187	0.0242628	0.215977
HSF1	4	0.0138517	0.021456	0.814271
TAS1R1	15	0.0138837	0.0154388	0.0358772
INTS7	13	0.0138929	0.0176895	0.0208179
LIMK2	10	0.0138969	0.0106214	0.00911519
DPP10	17	0.0139024	0.0276201	0.535004
ZNF737	5	0.0139541	0.0247518	0.397954
AC099314.1	5	0.0139622	0.0256478	0.711091
AL079342.1	2	0.0139875	0.0168222	0.0314542
AL079342.3	2	0.0139875	0.0168222	0.0314542
KRT5	4	0.0140277	0.0243851	0.157601
SYNPR	13	0.0140307	0.0246165	0.612324
PCDHA13	18	0.0140479	0.0251504	0.297902
AL590556.3	2	0.0140629	0.017949	0.044226
CELA3A	2	0.0140629	0.017949	0.044226
ECPAS	31	0.0140758	0.0289018	0.764335
OR2B6	6	0.0141669	0.019283	0.265267
AP003396.1	6	0.0141725	0.0181564	0.251616
RNF26	6	0.0141725	0.0181564	0.251616
AL109955.1	2	0.0141946	0.0174101	0.025301
LOC100291105	2	0.0141946	0.0174101	0.025301
GTF2H4	11	0.0142053	0.0276098	0.159899
SPTY2D1OS	2	0.0142105	0.0154674	0.0265597
GP6	12	0.014224	0.0198199	0.036209
SYBU	2	0.014231	0.014231	0.014231
SLC30A10	2	0.0142435	0.0225424	0.858258
MYH1	27	0.0142547	0.0166966	0.0228044
CLCA4-AS1	7	0.0142647	0.0250556	0.465157
AL356270.1	7	0.0142647	0.0250556	0.465157
COPG1	13	0.0142784	0.0287457	0.344567
RPL8	4	0.0143107	0.0198502	0.526973
GLI1	9	0.0143257	0.0271208	0.122165
AC005544.2	2	0.0143318	0.0188135	0.0290922
C20orf78	3	0.0143578	0.0221325	0.202606
CTNNBIP1	2	0.0143686	0.00578228	0.00421478
ANKHD1-EIF4EBP3	18	0.0143949	0.0265672	0.460543
LRIG2	4	0.0143991	0.0104959	0.00695535
OR1Q1	3	0.0144012	0.021253	0.025184
AK5	5	0.0144124	0.021613	0.0384836
AP001469.2	2	0.0144298	0.0227997	0.0373316
TPK1	2	0.0144456	0.0228422	0.366332
ASMTL	3	0.0144659	0.0226564	0.158817
MBP	8	0.0144761	0.0266016	0.202032
ANKHD1	15	0.0144942	0.0265586	0.212703
Y_RNA	11	0.014518	0.0272524	0.723303
AC010168.1	6	0.0146064	0.00511581	0.00289043
PSMD8	3	0.0146099	0.0215191	0.023243
MTREX	11	0.0146585	0.027795	0.187013
AL512598.2	9	0.0146691	0.0283039	0.1416
ENKUR	9	0.0146691	0.0283039	0.1416
NR5A2	4	0.0146744	0.021855	0.0430793
AC010883.1	2	0.0146822	0.022452	0.0748598
AP001062.1	3	0.0146866	0.0189922	0.100091
HSPA1L	6	0.0147027	0.022606	0.0441737
TRMT44	13	0.0147151	0.019315	0.379453
EVI5	9	0.014728	0.0120461	0.0112813
OLFML2A	3	0.0147434	0.0219605	0.129463
AC092757.3	3	0.0147477	0.0244986	0.10453
AC004231.1	12	0.0147483	0.0234247	0.181242
MAP2K1	4	0.0147505	0.0257547	0.130433
OR2H2	4	0.0147654	0.00696765	0.00456155
SLC1A3	15	0.0147819	0.0262135	0.0931369
SLC11A2	10	0.0147884	0.026992	0.903279
SYT12	10	0.0148451	0.0285342	0.414227
SDIM1	5	0.0148475	0.0257655	0.375885
HAGH	10	0.0148723	0.0260313	0.881688
NEK10	16	0.0148769	0.0266241	0.83264
AP001062.3	2	0.0148826	0.017204	0.0255539
MED15	13	0.0148985	0.0251144	0.0614831
KDM2B	16	0.0149002	0.0288173	0.495156
RAD54B	8	0.0149097	0.0284814	0.611512
SYNJ1	14	0.0149219	0.0283635	0.12611
SPRY3	3	0.0149378	0.0147706	0.0129637
USO1	5	0.0149474	0.0225818	0.0525564
PLEKHN1	7	0.0149544	0.0282392	0.336386
SUPT20H	6	0.0149615	0.0243982	0.905941
STK32A	5	0.0149696	0.0252249	0.216197
ME2	10	0.0149876	0.0283935	0.659768
GRHL2	7	0.0149943	0.0264493	0.641516
AC011511.5	7	0.0150058	0.0250657	0.047355
ST7	20	0.0150174	0.0298188	0.392682
AP000873.2	2	0.0150391	0.00552532	0.00450749
TOGARAM1	9	0.0150509	0.0267755	0.145377
AL358613.3	4	0.015103	0.0260356	0.0781333
KRT6A	2	0.015109	0.015109	0.015109
GABBR1	12	0.0151754	0.027692	0.0792105
MUC19	66	0.0151772	0.0311756	0.44307
ALG10B	2	0.0151888	0.0230677	0.867972
HYI	9	0.0151939	0.0278454	0.563534
SYNE1	112	0.0151979	0.0290492	0.120722
C5orf66	3	0.0152145	0.0245776	0.199542
COL6A5	36	0.0152218	0.0278873	0.273878
PSENEN	4	0.015241	0.0258048	0.671623
U2AF1L4	4	0.015241	0.0258048	0.671623
LINC02254	3	0.0152577	0.0213201	0.151018
LINC02253	3	0.0152577	0.0213201	0.151018
DCAF13	8	0.0152579	0.0287893	0.566467
DDX39B-AS1	3	0.0152616	0.0234099	0.028077
CHPF	6	0.0152691	0.0278416	0.817022
AC005549.3	2	0.0152825	0.00978173	0.0068999
CCL2	2	0.0152825	0.00978173	0.0068999
FPGT	2	0.0152995	0.018321	0.039742
AP001922.5	2	0.0153201	0.0206102	0.0779069
LOC105369391	2	0.0153201	0.0206102	0.0779069
ZNF17	4	0.0153252	0.0248285	0.0450129
CENPP	22	0.0153297	0.0223512	0.329268
CFAP299	6	0.015335	0.00992593	0.00628661
PTPRS	24	0.0153459	0.02534	0.998425
RIMS1	27	0.0153744	0.0274275	0.988561
DPYS	12	0.0154058	0.0199959	0.0237382
MAP6	3	0.0154192	0.0220098	0.0440347
RRP12	17	0.0154324	0.027266	0.0742951
PIGQ	11	0.0154619	0.0258949	0.167886
VAC14	12	0.0154782	0.0151102	0.0151896
ADGRF1	9	0.0154794	0.0263671	0.149994
GNG8	2	0.0155024	0.0236346	0.095608
FRRS1	9	0.0155048	0.027403	0.076448
HECTD1	25	0.015518	0.0159018	0.0150466
CBLB	7	0.0155335	0.0275886	0.613196
PDLIM4	5	0.0155356	0.0241051	0.0355675
TTLL7	19	0.0155422	0.0206277	0.27759
TMIGD1	3	0.0155474	0.0170607	0.0154388
CYP3A4	5	0.0155483	0.0258985	0.134252
LIMCH1	19	0.0155505	0.0256229	0.063062
CEP104	8	0.0155558	0.013358	0.0124725
MYLK3	6	0.0155562	0.0276716	0.152712
TPM3	6	0.0155834	0.0277407	0.695222
GRM1	5	0.0155892	0.0255437	0.222511
PCNX2	17	0.0155942	0.0221176	0.0541119
PNLIPRP3	6	0.0156002	0.0285175	0.920251
RRP1	9	0.0156008	0.0289902	0.872395
SLC25A32	6	0.0156019	0.0280444	0.588095
STXBP2	23	0.0156036	0.0187313	0.0251634
AC063949.2	4	0.0156647	0.0255245	0.179287
CLLU1	4	0.0156647	0.0255245	0.179287
CLLU1OS	4	0.0156647	0.0255245	0.179287
PLD1	19	0.0156726	0.0313581	0.554164
FKBP11	10	0.0156786	0.0267554	0.223552
AP001189.1	5	0.0156896	0.026773	0.245045
ERCC8	10	0.0156998	0.027737	0.063424
CNIH3	14	0.015704	0.0234328	0.0347606
MSRB3	3	0.0157067	0.0254306	0.789
NXPE1	6	0.015717	0.0268689	0.4546
PIEZO2	29	0.0157342	0.0245419	0.0584714
NUGGC	13	0.0157345	0.0302758	0.402477
TTBK2	14	0.0157707	0.0305106	0.957615
NYAP2	2	0.0158541	0.0212665	0.0324555
OR5V1	15	0.0158625	0.0216397	0.0392031
NDOR1	9	0.0158671	0.029093	0.344214
KCNG2	2	0.015896	0.0221404	0.0376258
HSPA1A	2	0.0159053	0.0158181	0.0110772
UCHL5	5	0.0159136	0.0249077	0.374733
DAW1	4	0.0159198	0.0275968	0.215223
MYO1A	14	0.0159215	0.0306898	0.148477
ZNF773	5	0.0159254	0.028201	0.58721
MACROD1	11	0.0159517	0.029042	0.0897714
ADGRB1	10	0.0159617	0.0263157	0.116003
AC015923.1	10	0.0159772	0.00738668	0.00559081
DMRT3	4	0.0159797	0.0226347	0.0342048
TIMMDC1	2	0.0159974	0.00753804	0.0046787
LPIN3	16	0.0160109	0.0246935	0.264036
SNX25	8	0.016014	0.0309567	0.258402
UBR4	45	0.0160143	0.0293376	0.560159
SLC52A1	5	0.0160145	0.0290415	0.705454
CRACR2A	19	0.0160208	0.0307328	0.215868
MT1A	4	0.0160292	0.025918	0.429931
IL9R	5	0.0160324	0.0238474	0.134322
ESRP1	11	0.0160424	0.00253206	0.00128043
TMEM143	4	0.016052	0.0259381	0.128906
TMEM151B	16	0.0160632	0.0309204	0.306739
RMC1	21	0.0160682	0.032435	0.603402
NELL1	13	0.0160766	0.0299014	0.880915
TBCC	7	0.0160808	0.018279	0.0451
LRRC23	3	0.016099	0.0223299	0.024014
RXFP1	9	0.0161051	0.0308577	0.811071
SSTR5	10	0.0161191	0.031558	0.65343
USP13	7	0.0161405	0.0277158	0.261609
LATS1	6	0.0161591	0.0271322	0.515569
COPS5	2	0.0161632	0.0186576	0.0187804
UMODL1-AS1	4	0.0161722	0.0111017	0.00706957
NDUFV3	4	0.0161932	0.0242263	0.0464307
SCN1B	9	0.0162016	0.0292923	0.0725074
ABCB5	26	0.016203	0.0281417	0.248005
SLC25A47	3	0.0162033	0.0217037	0.0844283
ASTN2	23	0.016219	0.0152151	0.0223035
CHSY3	6	0.0162559	0.0299672	0.19056
MCM3AP	31	0.016305	0.031304	0.464037
HELT	3	0.0163355	0.0275563	0.589952
SEC61A2	11	0.0163398	0.0317913	0.31533
SLC2A8	6	0.0163579	0.0257034	0.122178
MROH7	14	0.0163591	0.0125637	0.0129801
SORBS2	19	0.016372	0.0323126	0.918246
KLHL21	3	0.0163824	0.0283198	0.52884
PIGU	4	0.0163944	0.0268143	0.107978
SNCAIP	10	0.0163961	0.0220615	0.0289164
RNU6-101P	3	0.0164034	0.0273935	0.179413
THG1L	4	0.0164169	0.0278207	0.0527706
POLR1B	7	0.0164378	0.0177178	0.0196885
GALNT6	8	0.0164405	0.0230627	0.0314782
BPNT1	5	0.0164414	0.0272492	0.315505
OCM	2	0.016448	0.0212252	0.019643
ATG12	6	0.0164615	0.0274681	0.0635932
AP3S1	6	0.0164615	0.0274681	0.0635932
SLC12A3	15	0.0164845	0.0268116	0.287274
CHST10	5	0.0164848	0.0289468	0.697584
OLFML2B	7	0.0164862	0.0259621	0.189087
DIDO1	24	0.0164889	0.0329193	0.947425
RIN2	9	0.0165016	0.0313471	0.105525
C5orf64	3	0.0165084	0.0240916	0.0272944
RN7SKP51	2	0.0165385	0.0263312	0.759666
SPC25	7	0.0165448	0.030809	0.109694
EPPIN	6	0.0165702	0.0286114	0.335233
ELMO2	7	0.0166242	0.027219	0.0492443
TTC17	17	0.0166324	0.00615969	0.00427561
VSTM2L	5	0.0166813	0.0134194	0.0100025
METTL1	3	0.0166873	0.0284109	0.326361
ZNF12	7	0.016697	0.0317224	0.220214
CLVS1	8	0.0166983	0.00936166	0.00649056
WNT2B	5	0.0167053	0.0302889	0.308516
RAB35	7	0.0167216	0.00354578	0.0032441
BARX2	2	0.0167225	0.0251678	0.370229
CNGB3	13	0.0167412	0.0318331	0.137363
CPA4	9	0.0167547	0.0308032	0.127341
AC138028.1	6	0.0167664	0.028081	0.0665369
LOC339059	6	0.0167664	0.028081	0.0665369
CDC123	7	0.0168028	0.0232681	0.0288062
SLC39A4	4	0.0168075	0.0294421	0.99697
AL109843.1	3	0.0168183	0.0181795	0.0167588
PCDHGA7	50	0.0168198	0.0344115	0.594672
KIAA0753	6	0.0168217	0.0247143	0.0291795
NRXN2	12	0.0168561	0.0303243	0.747585
MEF2A	8	0.016871	0.0320259	0.362815
A2ML1	28	0.0169007	0.031338	0.198809
PSG11	3	0.0169409	0.0287426	0.214014
C3orf52	8	0.0169416	0.029607	0.0745922
UBE3A	4	0.0169669	0.0287286	0.087903
PSMB8	3	0.0170021	0.0150338	0.00984363
DOK1	6	0.0170164	0.0265162	0.24111
CST4	2	0.0170422	0.00452184	0.00328186
AKAP6	16	0.0170933	0.030654	0.0808865
HIST1H2AD	2	0.0171413	0.00828237	0.00562773
HIST1H2BF	2	0.0171413	0.00828237	0.00562773
IL17RB	4	0.0171562	0.0277547	0.453069
TEX15	18	0.0171607	0.00320328	0.00207563
EDEM1	11	0.0171616	0.03277	0.928648
NCOA5	3	0.0171997	0.0284877	0.580027
CD180	9	0.0172057	0.0180652	0.0195969
LINC01559	3	0.0172067	0.0233699	0.134493
AC037459.3	4	0.0172522	0.0048619	0.0024883
IL17F	3	0.017271	0.0270761	0.10421
BRSK2	13	0.0173117	0.0246518	0.040203
NAB2	4	0.0173288	0.0257973	0.64177
CELSR3	20	0.0173437	0.0346659	0.655604
ZNF14	5	0.0173574	0.0269951	0.044739
PATJ	25	0.0173753	0.0256324	0.0499017
PDE11A	17	0.0174001	0.031486	0.218568
KRT39	7	0.0174066	0.0243264	0.129557
DBF4B	9	0.0174109	0.0219925	0.0255076
GPATCH4	12	0.0174161	0.0130958	0.0104817
MKNK1-AS1	10	0.0174659	0.018754	0.0183851
AL023284.3	2	0.0174699	0.027026	0.65355
FAM131A	4	0.0174714	0.0275266	0.214596
CD300LG	7	0.0174855	0.00824626	0.00545899
RSPO1	2	0.0174913	0.0278303	0.101596
ARPC5L	2	0.0175053	0.0239129	0.267029
LOC100506083	3	0.0175128	0.0299391	0.127424
AC012184.3	3	0.0175128	0.0299391	0.127424
AL032819.2	4	0.0175186	0.0311885	0.820997
NPAS2	12	0.0175426	0.0136662	0.0122699
PGPEP1L	2	0.0176023	0.0229226	0.107151
USP21	9	0.0176295	0.02753	0.0474792
SPTY2D1	6	0.0176383	0.0210572	0.0734509
KIFC1	14	0.0176405	0.0333767	0.19648
NAT1	7	0.0176411	0.0171741	0.0159433
MYOF	38	0.0176455	0.0362248	0.328883
RPS9	3	0.0176464	0.014261	0.0110388
AL133227.1	5	0.0176767	0.0323588	0.140439
AK9	26	0.017702	0.0296785	0.348149
ADGRV1	71	0.0177079	0.031617	0.629841
AC090420.1	2	0.0177245	0.00841248	0.00575369
MAST4	34	0.017733	0.0295427	0.0839031
LGR5	11	0.0177429	0.0335439	0.595822
VEPH1	12	0.017749	0.0335972	0.435991
SPA17	4	0.0177678	0.0290101	0.608291
MTHFD2	2	0.0177863	0.0234103	0.228188
PRSS54	3	0.017807	0.00430806	0.00272142
TTI2	9	0.0178904	0.000558901	0.000245719
ANO7	16	0.0179423	0.0346196	0.555907
TNXB	31	0.017943	0.036201	0.493896
PLEKHG2	19	0.0179588	0.0256422	0.0422022
KRTAP4-7	3	0.0179892	0.0264997	0.0456614
TTC12	26	0.0179929	0.00768165	0.00570004
PPT2-EGFL8	11	0.0180029	0.0337967	0.374369
AHNAK2	74	0.0180072	0.0297338	0.096211
DCTN3	4	0.0180246	0.0314295	0.081384
PUS7L	4	0.0180448	0.0324655	0.183804
NR4A1	12	0.0180496	0.0330059	0.0967642
AC026786.1	6	0.0180733	0.0335436	0.281751
EPPIN-WFDC6	7	0.018081	0.0315298	0.295492
SLC44A2	9	0.0180863	0.034146	0.181584
AC006581.2	9	0.01809	0.0343119	0.198045
CSN2	5	0.0180964	0.0250184	0.163735
AGPS	4	0.0181171	0.0024828	0.0013973
STRIP2	8	0.018157	0.0310223	0.0724091
AC113189.4	3	0.0182108	0.0306348	0.108835
RAP1GDS1	2	0.0182123	0.0286554	0.238366
MYT1L	12	0.0182134	0.032794	0.0799855
CLK4	2	0.0182264	0.0171219	0.011705
DEFB125	3	0.0182382	0.00789069	0.00527612
NPTN	2	0.0182388	0.0286053	0.803013
ARL5C	6	0.0182483	0.03193	0.0669304
AC073343.2	8	0.0182752	0.0348825	0.148803
SNHG14	5	0.0182878	0.0309705	0.136575
ATXN7L1	14	0.0183372	0.0351835	0.786663
KIF15	14	0.0183404	0.035048	0.568114
SYNC	11	0.0183564	0.0296373	0.0552141
DEUP1	2	0.0183849	0.0201485	0.0183885
SCGB2A1	3	0.0183902	0.0282269	0.516477
RFX3	10	0.0184038	0.0249018	0.0337155
TTC28-AS1	15	0.0184522	0.0323418	0.337629
HELZ	19	0.0184592	0.0298673	0.839198
PLPP2	2	0.0184732	0.0285496	0.843943
AC138028.5	5	0.0184785	0.0310111	0.133059
UGCG	8	0.0184827	0.00817942	0.00528637
ZFAND1	5	0.0184854	0.0114534	0.00764862
TFR2	12	0.0185139	0.0304276	0.757809
CHIT1	14	0.0185295	0.00632497	0.00419837
ADAR	6	0.0185567	0.031285	0.131211
ECEL1	5	0.01858	0.0343338	0.822097
RBL2	12	0.018601	0.0345699	0.782786
PCDHA12	24	0.0186764	0.032032	0.47993
LYPD5	6	0.0187047	0.0303226	0.862478
VEZT	16	0.0187089	0.0288624	0.0392859
PPP1R3A	9	0.0187163	0.0333223	0.0733054
SPINT1	6	0.018725	0.017754	0.0158413
UGT2B11	4	0.0187255	0.0329735	0.585011
LOC105377267	4	0.0187255	0.0329735	0.585011
AC111000.4	4	0.0187255	0.0329735	0.585011
ZDHHC23	3	0.0187685	0.0323855	0.346027
AC012613.1	15	0.0187775	0.00322042	0.00268136
AC012613.2	15	0.0187775	0.00322042	0.00268136
MTR	22	0.0187895	0.0375684	0.305972
MRPL21	7	0.0187945	0.00932358	0.00601899
KCNH7	13	0.0187974	0.0342615	0.282353
AC010680.3	6	0.0188	0.0296226	0.0444582
KIF3A	7	0.0188013	0.0311695	0.881242
SEPT4	2	0.0188035	0.0277692	0.689191
ZACN	7	0.018814	0.0306054	0.360112
INSR	22	0.018875	0.0130417	0.0105385
AC090907.2	21	0.0188774	0.0343173	0.407362
FSHR	12	0.0189123	0.0361065	0.422937
AC009975.1	12	0.0189123	0.0361065	0.422937
PARP10	6	0.0189146	0.00707968	0.0046668
CCNB2	12	0.0189311	0.0322347	0.668576
AC022150.3	2	0.0189469	0.00876993	0.00782137
ZNF578	2	0.0189469	0.00876993	0.00782137
IQGAP1	30	0.0189472	0.0366278	0.677534
SNX9	6	0.0189749	0.0149497	0.0123808
LAD1	3	0.0189863	0.0284298	0.638865
ABTB1	6	0.0189878	0.0309695	0.0495393
SLC6A4	6	0.0189927	0.0327692	0.134252
KLHL18	5	0.0190221	0.030991	0.252758
SGK1	6	0.0190332	0.000593197	0.000313792
AC103809.2	2	0.0190931	0.029305	0.675459
BOD1L1	28	0.0191023	0.0379967	0.688647
PTPRF	20	0.0191044	0.0379394	0.337527
RPL4	2	0.0191165	0.0239057	0.0452699
EDNRA	5	0.0191182	0.025588	0.0314369
ABCA4	36	0.019134	0.0195237	0.0308167
TMEM168	6	0.0191372	0.0322244	0.308692
UFL1	5	0.0191384	0.0118804	0.00784759
CD22	11	0.0191877	0.022057	0.0244911
PIWIL4	12	0.0192647	0.0368623	0.540657
CFAP58	7	0.0192672	0.0362068	0.723195
FGFR4	11	0.0192737	0.03064	0.0534516
GRASP	2	0.0192778	0.0110706	0.00685262
MIR4713	2	0.0193128	0.00745296	0.00583982
LARP4	8	0.0193132	0.0361505	0.201281
RPUSD4	3	0.0193733	0.0331992	0.127652
YIF1B	11	0.0193991	0.035993	0.886405
TRPM2-AS	6	0.0193992	0.0352086	0.10608
CCDC154	5	0.0194008	0.034959	0.667328
PABPN1L	7	0.0194045	0.0350879	0.775742
SF3A1	11	0.0194415	0.026843	0.157633
AC020922.1	9	0.0194465	0.0369694	0.963081
TMEM221	3	0.0194532	0.00534467	0.00327756
ATP4A	13	0.0194593	0.036173	0.283117
TLR1	7	0.019482	0.0345548	0.268072
NKD1	7	0.0195001	0.0358542	0.444214
NUP188	27	0.0195114	0.0251895	0.0475101
CFAP65	25	0.0195149	0.0375123	0.124523
UBR2	33	0.0195283	0.0185726	0.0157563
OR12D2	5	0.0195471	0.0278443	0.0353589
ZWINT	4	0.0195503	0.0316383	0.070379
CYP26A1	3	0.019562	0.0322792	0.221302
AC007991.4	2	0.0196231	0.0302617	0.94286
TRMT9B	14	0.0196292	0.0375743	0.48339
AC011476.3	17	0.0197326	0.0384224	0.295513
ABLIM3	16	0.0197356	0.00240786	0.00202275
DCDC2C	3	0.0197501	0.0328344	0.535837
METTL17	6	0.0197586	0.0316042	0.620607
PJVK	4	0.019764	0.033589	0.0689711
DXO	5	0.0197747	0.0309019	0.0410462
CD200	6	0.019808	0.00725105	0.0067589
EDRF1-AS1	14	0.0198117	0.0382364	0.479959
ANO4	18	0.0198233	0.0374549	0.142062
AC093019.2	4	0.0198355	0.0318934	0.680305
IFI16	7	0.0198468	0.0370224	0.325485
LINC02448	2	0.0199022	0.0105019	0.00845687
ARHGEF25	10	0.0199148	0.0339539	0.158224
HID1	2	0.0199369	0.0287068	0.0309223
ZNF804B	8	0.0199556	0.0369921	0.864332
PKDREJ	6	0.0199756	0.0344661	0.0626978
SPOUT1	10	0.0199854	0.0004386	0.000207469
AC010336.1	4	0.0200555	0.0330033	0.0578338
LRRC8E	4	0.0200555	0.0330033	0.0578338
SYNJ2BP	3	0.0200644	0.0337853	0.210309
TXLNA	3	0.0200647	0.0212909	0.0158146
NHP2	2	0.020092	0.00768154	0.00501599
ZNF638	14	0.0200973	0.0390443	0.255729
COMMD3-BMI1	8	0.0200984	0.0353773	0.980443
AL137129.1	4	0.0201156	0.0166258	0.0107928
Y_RNA	4	0.0201357	0.0342284	0.0594741
AC006547.1	3	0.0201363	0.0342022	0.54772
ACOX3	14	0.0201432	0.0380004	0.400618
PTPRZ1	9	0.0202011	0.0193207	0.0195741
AC122719.2	2	0.0202064	0.02911	0.089779
OR3A2	5	0.0202195	0.0250531	0.0260405
OR3A1	5	0.0202195	0.0250531	0.0260405
OR52I2	2	0.0202488	0.00757093	0.00628633
ULBP3	4	0.0202861	0.00137122	0.000748154
AL353807.3	2	0.0202934	0.0105776	0.00823427
PRLR	9	0.0202975	0.0371709	0.457468
HSD11B1-AS1	2	0.0203013	0.0118422	0.0100392
AL031316.1	2	0.0203013	0.0118422	0.0100392
HSD11B1	2	0.0203013	0.0118422	0.0100392
WDR27	24	0.0203193	0.0396933	0.657872
AL031315.1	24	0.0203193	0.0396933	0.657872
MED24	12	0.020343	0.0356554	0.973226
[truncated: 16,715 more rows]
